# Supplementary material for: Lipid kinase PIP5K1A regulates let-7 microRNA biogenesis through interacting with nuclear export protein XPO5
Source: Nucleic Acids Res. 2023 Sep 1;51(18):9849–62. doi: 10.1093/nar/gkad709 (PMC10570020; doi:10.1093/nar/gkad709)
Supplement: gkad709_Supplemental_Files [file gkad709_supplemental_files.zip]

Archive with 3 entries (3 files):
- Li- sup figure .pdf
- Supplemental Table 1 legends.docx
- WTvsMt_foldchanges.xlsx
