# Supplementary material for: Lipid kinase PIP5K1A regulates let-7 microRNA biogenesis through interacting with nuclear export protein XPO5
Source: Nucleic Acids Res. 2023 Sep 1;51(18):9849–62. doi: 10.1093/nar/gkad709 (PMC10570020; doi:10.1093/nar/gkad709)
Supplement: gkad709_Supplemental_Files [file gkad709_supplemental_files.zip › WTvsMt_foldchanges.xlsx]

## Sheet: slack_WTvsMt_foldchanges.csv
	WT	MT	log2FC	external_gene_name
WBGene00016943	5416.72	1.33105	11.9906	acdh-1
WBGene00000639	0.01	17.5545	-10.7776	col-63
WBGene00004394	0.01	15.8858	-10.6335	rol-1
WBGene00022751	0.01	14.078	-10.4592	ZK484.5
WBGene00006927	0.01	12.4789	-10.2853	vit-3
WBGene00006449	0.01	11.8531	-10.211	alg-4
WBGene00019468	0.0691706	66.2712	-9.90401	K07B1.8
WBGene00007308	0.01	9.39642	-9.87597	C04G2.9
WBGene00013474	0.01	9.32689	-9.86525	Y69E1A.2
WBGene00002131	0.01	8.35348	-9.70623	inx-9
WBGene00015688	0.01	8.30713	-9.69821	C10G11.8
WBGene00020707	0.01	7.63502	-9.57649	wago-10
WBGene00009898	0.01	7.51913	-9.55442	dod-23
WBGene00022754	0.01	7.47278	-9.5455	nspd-1
WBGene00006926	0.601706	443.512	-9.5257	vit-2
WBGene00044080	0.01	7.26419	-9.50466	D1086.10
WBGene00013473	0.01	7.07878	-9.46736	Y69E1A.1
WBGene00011993	0.01	6.70796	-9.38973	T24D5.5
WBGene00015024	0.01	6.54573	-9.35441	B0205.10
WBGene00017542	0.01	6.54573	-9.35441	F17E9.5
WBGene00016447	0.01	6.38349	-9.3182	msd-4
WBGene00020116	0.01	6.19808	-9.27568	moa-1
WBGene00016351	0.01	5.96632	-9.2207	C33F10.1
WBGene00016636	0.01	5.87361	-9.1981	perm-2
WBGene00020618	0.01	5.85044	-9.1924	T20D4.12
WBGene00021113	0.01	5.71138	-9.1577	gsp-3
WBGene00021235	0.01	5.52597	-9.11008	Y19D10B.6
WBGene00022079	0.01	5.50279	-9.10402	Y69A2AR.8
WBGene00020841	0.01	5.38691	-9.07331	T27A3.5
WBGene00011362	42.6128	0.079529	9.06559	T02B5.1
WBGene00011486	0.01	5.34056	-9.06085	T05E12.3
WBGene00004904	0.01	5.31738	-9.05457	snf-5
WBGene00012631	5.27618	0.01	9.04335	Y38H6C.19
WBGene00010633	0.01	5.10879	-8.99684	nspd-2
WBGene00019912	0.01	5.10879	-8.99684	R06B10.1
WBGene00015882	0.01	5.06244	-8.98369	C17B7.8
WBGene00044174	0.01	5.03927	-8.97707	fipr-5
WBGene00020242	329.886	0.70529	8.86954	phat-5
WBGene00013941	15.2168	0.0331763	8.8413	ZK218.7
WBGene00017485	32.6722	0.079529	8.68237	F15E6.4
WBGene00006929	0.424194	128.986	-8.24828	vit-5
WBGene00044374	22.6723	0.079529	8.15524	C17F4.12
WBGene00006930	3.32355	926.183	-8.12243	vit-6
WBGene00002026	0.128341	35.1917	-8.09911	hsp-70
WBGene00044697	21.4889	0.079529	8.0779	poml-4
WBGene00020616	0.0691706	18.3888	-8.05446	T20D4.10
WBGene00235110	36.9916	0.149058	7.95518	T14G12.12
WBGene00012618	0.0691706	16.9751	-7.93904	dct-10
WBGene00011668	103.204	0.427174	7.91645	clec-47
WBGene00000251	0.187512	42.9558	-7.83973	bli-1
WBGene00020241	11.9625	0.0563527	7.72981	T05B4.10
WBGene00013943	41.1336	0.195411	7.71766	ZK218.11
WBGene00019563	0.0691706	14.3562	-7.69729	K09C6.9
WBGene00050939	811.239	4.08904	7.63222	C05G5.7
WBGene00015911	38.0567	0.195411	7.6055	C17F4.3
WBGene00018535	24.3883	0.125882	7.59798	F47B7.4
WBGene00017498	1803.94	9.35007	7.59196	pud-4
WBGene00219687	17.8795	0.102705	7.44365	linc-12
WBGene00017501	2298.73	13.2205	7.44191	pud-3
WBGene00000711	0.128341	21.9812	-7.42014	col-138
WBGene00016638	0.0691706	10.7175	-7.27559	perm-4
WBGene00011910	0.0691706	10.1844	-7.20199	alg-3
WBGene00018534	7.40633	0.0563527	7.03813	F47B7.3
WBGene00017851	0.0691706	8.97924	-7.02029	F27C1.1
WBGene00017332	0.601706	74.0584	-6.94346	ugt-37
WBGene00016667	0.187512	22.7692	-6.92396	C45E5.4
WBGene00022891	84.624	0.70529	6.90671	ZK1290.10
WBGene00018448	104.328	0.890701	6.87197	F45D11.1
WBGene00022339	30.6012	0.26494	6.85178	Y82E9BR.6
WBGene00000770	0.187512	21.6103	-6.8486	cpb-1
WBGene00000626	0.128341	14.6111	-6.83094	col-49
WBGene00021007	0.0691706	7.79725	-6.81666	W03F11.4
WBGene00010066	0.0691706	7.63502	-6.78633	F54F7.6
WBGene00021579	0.0691706	7.56549	-6.77313	clec-73
WBGene00012207	0.0691706	7.51913	-6.76426	W02B12.12
WBGene00007248	0.0691706	6.9629	-6.65339	catp-4
WBGene00004246	0.187512	18.806	-6.64807	puf-10
WBGene00007742	17.1695	0.172234	6.63933	C26C6.8
WBGene00010770	0.0691706	6.80067	-6.61937	K11D2.4
WBGene00016598	64.5651	0.658938	6.61447	C42D4.13
WBGene00007517	0.187512	18.2961	-6.60841	gpx-3
WBGene00016553	63.7959	0.658938	6.59718	C40A11.10
WBGene00019430	0.0691706	6.63843	-6.58454	K06A5.2
WBGene00013854	0.0691706	6.49938	-6.554	cyc-2.2
WBGene00020983	37.6425	0.403998	6.54187	W03D2.9
WBGene00021068	0.779218	71.2077	-6.51386	W06H8.6
WBGene00012634	79.1803	0.867525	6.51209	Y38H6C.23
WBGene00002103	0.0691706	6.29079	-6.50694	ins-20
WBGene00020353	0.0691706	6.29079	-6.50694	T08B6.4
WBGene00219826	0.0691706	6.15173	-6.47469	C18H9.12
WBGene00021288	0.0691706	5.9895	-6.43613	clec-123
WBGene00013771	0.128341	11.0883	-6.43291	Y113G7C.1
WBGene00017089	100.6	1.16882	6.42744	poml-2
WBGene00017430	1.25258	106.343	-6.40768	F13H6.1
WBGene00013290	0.128341	10.8797	-6.40551	Y57G11A.2
WBGene00008010	1.37092	111.28	-6.3429	C38D9.2
WBGene00020327	26.9326	0.334469	6.33134	clec-21
WBGene00045062	0.187512	14.7965	-6.30213	Y38H8A.8
WBGene00006928	0.0691706	5.43326	-6.29552	vit-4
WBGene00000013	58.8256	0.751643	6.29025	abf-2
WBGene00008673	6.22291	0.079529	6.28997	F11A5.5
WBGene00021582	0.187512	14.5184	-6.27476	clec-71
WBGene00016474	0.187512	14.3098	-6.25388	C36C5.5
WBGene00009031	0.0691706	5.24785	-6.24542	F21H7.5
WBGene00021994	0.0691706	5.22468	-6.23904	Y59E9AL.4
WBGene00010461	5.98623	0.079529	6.23402	K01D12.1
WBGene00044181	12.6725	0.172234	6.20119	F09C6.11
WBGene00006057	0.0691706	4.99291	-6.17358	sss-2
WBGene00021337	35.5124	0.496703	6.15979	Y34F4.2
WBGene00019948	20.4239	0.288116	6.14746	R08C7.4
WBGene00017225	41.4294	0.589409	6.13524	fbxa-52
WBGene00020240	8.76725	0.125882	6.12198	T05B4.9
WBGene00007869	136.694	2.00317	6.09253	C32H11.6
WBGene00013733	0.128341	8.67795	-6.0793	Y111B2A.9
WBGene00011999	397.4	5.9895	6.05201	T24F1.7
WBGene00015355	5.27618	0.079529	6.05187	C02F12.5
WBGene00020472	0.128341	8.49254	-6.04814	lips-11
WBGene00011427	14.4476	0.218587	6.04648	T04C12.1
WBGene00044289	64.9793	0.983406	6.04605	Y37F4.8
WBGene00015988	0.424194	27.6362	-6.02569	C18H2.1
WBGene00012734	0.305853	19.2464	-5.9756	Y40B1A.3
WBGene00017502	12.14	0.195411	5.95711	F16B3.2
WBGene00194680	49.1808	0.797996	5.94557	Y17D7C.6
WBGene00016046	50.4234	0.821172	5.94026	C24B5.4
WBGene00012086	7.64301	0.125882	5.924	clec-144
WBGene00016340	1.31175	79.5744	-5.92274	gba-2
WBGene00009706	502.013	8.56207	5.87362	F44G3.2
WBGene00011176	0.246682	14.1939	-5.84647	R09E10.6
WBGene00175027	466.274	8.16807	5.83504	W02F12.8
WBGene00219859	29.3586	0.519879	5.81946	C49F5.11
WBGene00009997	34.8615	0.635761	5.77701	F53F4.15
WBGene00011325	9.35896	0.172234	5.7639	T01C3.11
WBGene00077701	60.8374	1.12246	5.76022	poml-3
WBGene00000748	0.305853	16.4884	-5.75247	col-175
WBGene00000707	0.128341	6.91655	-5.752	col-133
WBGene00044024	101.251	1.91046	5.72787	C35A5.11
WBGene00009532	0.838388	44.2305	-5.72128	ccch-1
WBGene00009760	5.27618	0.102705	5.68291	F46B3.7
WBGene00007868	654.082	12.757	5.68011	C32H11.5
WBGene00022816	5.0395	258.38	-5.68007	fbn-1
WBGene00018643	0.187512	9.605	-5.67873	F49F1.1
WBGene00009496	33.6189	0.658938	5.67299	F36H1.11
WBGene00044571	37.5833	0.774819	5.60009	C46F4.3
WBGene00001414	0.187512	9.04877	-5.59267	fer-1
WBGene00000772	0.897559	43.0948	-5.58536	cpb-3
WBGene00021751	0.365024	17.5081	-5.58389	Y50D7A.1
WBGene00016052	171.664	3.57916	5.58382	dod-3
WBGene00011804	0.187512	8.86336	-5.5628	T16G12.3
WBGene00004236	0.246682	11.6445	-5.56085	ptr-22
WBGene00015426	99.7125	2.11905	5.55629	C04E6.12
WBGene00003598	1.90346	89.4475	-5.55435	nhl-2
WBGene00020034	36.3408	0.774819	5.55158	R12E2.8
WBGene00011950	19.7138	0.427174	5.52824	T23F6.2
WBGene00009692	0.305853	14.0549	-5.52209	F44E5.5
WBGene00010244	0.660877	30.2319	-5.51555	F58D5.5
WBGene00002090	0.187512	8.56207	-5.51291	ins-7
WBGene00012592	0.128341	5.71138	-5.47578	Y38E10A.14
WBGene00011676	0.660877	29.189	-5.4649	cyp-13A2
WBGene00004880	1.48927	65.7149	-5.46355	smg-2
WBGene00000558	38.9443	0.890701	5.45033	cnc-4
WBGene00000256	0.601706	26.2688	-5.44815	bli-6
WBGene00003095	32.6722	0.751643	5.44187	lys-6
WBGene00014505	1294.37	29.977	5.43225	T05E11.9
WBGene00000718	0.483365	20.776	-5.42566	col-145
WBGene00016541	0.128341	5.45644	-5.4099	C39H7.1
WBGene00007440	256.278	6.05902	5.40248	C08E8.4
WBGene00016416	0.128341	5.41009	-5.3976	C34F11.5
WBGene00010880	6.28208	0.149058	5.3973	M05D6.8
WBGene00010509	29.6545	0.70529	5.39389	K02E2.8
WBGene00044680	5.27618	0.125882	5.38935	F30A10.13
WBGene00016739	6.69628	278.265	-5.37696	pitr-1
WBGene00017807	77.9969	1.88728	5.36903	F26A1.9
WBGene00017488	8.0572	0.195411	5.3657	dct-7
WBGene00019232	0.483365	19.8489	-5.35981	ugt-13
WBGene00003093	2154.94	52.4812	5.35971	lys-4
WBGene00019415	5.15784	0.125882	5.35663	K05F6.4
WBGene00010263	1.25258	51.0907	-5.35008	wago-4
WBGene00013713	0.187512	7.61184	-5.34319	Y106G6G.4
WBGene00013939	35.9266	0.890701	5.33397	ZK218.5
WBGene00016733	404.204	10.0222	5.33382	phat-2
WBGene00020239	5.98623	0.149058	5.3277	T05B4.8
WBGene00008541	0.187512	7.51913	-5.32551	F07A5.2
WBGene00008621	100.6	2.53622	5.30981	F09C8.1
WBGene00016953	0.305853	11.9922	-5.29311	C55C3.3
WBGene00007806	77.9969	2.00317	5.28306	clec-230
WBGene00013106	0.838388	32.5728	-5.2799	set-26
WBGene00018135	0.246682	9.58183	-5.27957	F37A4.5
WBGene00006925	1.84429	71.4858	-5.27652	vit-1
WBGene00015103	354.087	9.21101	5.2646	B0280.7
WBGene00021601	0.128341	4.90021	-5.25479	Y46H3A.5
WBGene00021279	54.0328	1.42376	5.24606	Y23H5B.8
WBGene00016217	326.573	8.60842	5.24551	C29F9.2
WBGene00044394	55.6895	1.47011	5.24341	B0034.7
WBGene00045146	16.0452	0.427174	5.23118	Y41E3.22
WBGene00044395	145.451	3.88045	5.22817	R12C12.10
WBGene00021749	0.305853	11.4591	-5.22751	Y50D4C.5
WBGene00018393	965.793	25.9443	5.21822	msra-1
WBGene00012467	12.4358	0.334469	5.21649	arrd-8
WBGene00009334	527.161	14.1939	5.2149	F32D8.12
WBGene00002018	0.601706	22.1666	-5.20318	hsp-16.41
WBGene00018055	0.305853	11.1578	-5.18907	F35F10.5
WBGene00004062	671.064	18.4584	5.1841	pmp-5
WBGene00235330	52.3168	1.44693	5.1762	F21C10.18
WBGene00012608	1136.44	32.0165	5.14956	Y38F1A.6
WBGene00016977	14.8027	524.352	-5.14661	akap-1
WBGene00022546	21.6664	0.612585	5.14441	ZC196.2
WBGene00017823	13.4417	0.380821	5.14146	F26D11.6
WBGene00004102	16.6961	0.473527	5.13992	pqn-10
WBGene00011487	437.932	12.4557	5.13583	T05E12.6
WBGene00022872	19.0038	0.543056	5.12904	ZK1240.8
WBGene00011624	109.831	3.18516	5.10777	T08G5.3
WBGene00010989	0.424194	14.5879	-5.10391	R03D7.2
WBGene00018899	60.4232	1.7714	5.09214	F55G1.1
WBGene00016800	0.187512	6.38349	-5.08929	C50C3.2
WBGene00020917	256.692	7.54231	5.08889	W01B11.6
WBGene00019640	38.175	1.12246	5.08789	dos-2
WBGene00001560	1.90346	64.6256	-5.08541	gei-3
WBGene00004397	6418.9	189.361	5.08312	rol-6
WBGene00009226	69.4763	2.07269	5.06694	cyp-37B1
WBGene00008829	0.187512	6.26761	-5.06286	cyp-35D1
WBGene00010157	22.7315	0.682114	5.05854	oac-34
WBGene00001777	33.4414	1.00658	5.0541	gst-29
WBGene00001439	2.19931	72.9923	-5.05262	fkh-7
WBGene00008290	40.1277	1.21517	5.04537	C54C8.2
WBGene00010069	41.4886	1.26152	5.03948	F54F11.1
WBGene00013506	0.542535	17.7631	-5.03302	usp-3
WBGene00044662	34.4473	1.05294	5.0319	F26G1.9
WBGene00003003	1.72595	56.4444	-5.03137	lin-14
WBGene00008477	20.0097	0.612585	5.02964	clec-17
WBGene00019306	73.7366	2.2581	5.0292	K02E7.1
WBGene00017881	2290.8	70.1648	5.02896	asp-13
WBGene00020140	0.305853	9.92947	-5.02081	ant-1.4
WBGene00003092	166.516	5.15515	5.0135	lys-3
WBGene00021948	2.14014	68.8437	-5.00755	kvs-5
WBGene00003395	0.305853	9.83677	-5.00727	mom-2
WBGene00018039	53.4411	1.6787	4.99254	F35D2.1
WBGene00019545	35.6307	1.12246	4.98838	K09B3.1
WBGene00009836	10.5424	0.334469	4.97818	fbxa-185
WBGene00021398	0.246682	7.77407	-4.97794	Y38C1AA.7
WBGene00018769	2.73185	85.6466	-4.97045	mnat-1
WBGene00020014	73.3224	2.35081	4.96302	R11G11.6
WBGene00021581	14.7435	0.473527	4.96049	clec-70
WBGene00011304	8.53057	265.078	-4.95763	mnk-1
WBGene00014115	1.72595	53.3619	-4.95035	gld-4
WBGene00019586	0.187512	5.78091	-4.94624	K09F6.3
WBGene00021641	0.779218	23.8585	-4.93633	Y47G6A.15
WBGene00016002	3.0277	92.6458	-4.93543	C18H9.3
WBGene00010968	265.923	8.70113	4.93366	R01E6.2
WBGene00021671	0.601706	18.3888	-4.93363	Y48G1BM.6
WBGene00015153	90.186	2.9534	4.93246	B0348.5
WBGene00020097	16.7553	511.303	-4.93149	larp-1
WBGene00001595	3.32355	100.897	-4.92401	gld-1
WBGene00014009	393.85	13.0351	4.91717	lips-6
WBGene00017214	0.424194	12.8033	-4.91565	F07E5.9
WBGene00022360	0.838388	25.2259	-4.91114	Y92H12A.4
WBGene00044479	5.15784	0.172234	4.90432	F15E6.10
WBGene00013748	12.7909	0.427174	4.90414	ssu-1
WBGene00012815	22.4357	0.751643	4.8996	phy-4
WBGene00013101	26.5776	0.890701	4.89913	Y51H4A.5
WBGene00010961	241.663	8.12172	4.89507	nduo-2
WBGene00017212	38.8259	1.30788	4.89172	F07E5.7
WBGene00219325	15.3944	0.519879	4.88808	F17C11.22
WBGene00007733	0.187512	5.54915	-4.88721	smz-1
WBGene00003230	1.37092	40.3368	-4.87888	mex-5
WBGene00219690	7.11047	0.241763	4.87828	linc-10
WBGene00018726	10.4832	0.357645	4.87341	F53A9.3
WBGene00015516	0.187512	5.47962	-4.86902	C06A8.6
WBGene00016731	120.304	4.13539	4.86252	C46H11.7
WBGene00009710	54.447	1.88728	4.85047	F44G3.10
WBGene00012863	117.878	4.08904	4.84939	Y45F3A.8
WBGene00012346	61.0149	2.14222	4.83198	W08G11.1
WBGene00016136	71.2514	2.51304	4.82541	C26B9.7
WBGene00017296	15.9861	0.566232	4.81928	F09E10.6
WBGene00008447	104.86	3.71821	4.81772	E01G4.5
WBGene00008563	0.897559	25.1563	-4.80877	F07H5.13
WBGene00010917	46.3998	1.65552	4.80876	M110.9
WBGene00017051	9.29979	0.334469	4.79725	afmd-1
WBGene00017379	50.9559	1.84093	4.79074	F11C7.7
WBGene00017308	5.39453	0.195411	4.78691	F09F9.3
WBGene00009466	33.3822	1.21517	4.77985	F36D1.7
WBGene00003763	6.51877	0.241763	4.75293	nlp-25
WBGene00007975	2.61351	70.3965	-4.75145	gls-1
WBGene00001068	4.56614	122.52	-4.7459	dpy-6
WBGene00012621	0.601706	16.1176	-4.74343	Y38H6C.8
WBGene00007947	31.903	1.19199	4.74224	C35A5.3
WBGene00016796	0.305853	8.16807	-4.73909	cec-2
WBGene00010221	3.32355	88.6595	-4.73748	F57G12.1
WBGene00016502	13.8559	0.519879	4.73618	C37C3.10
WBGene00008079	0.246682	6.5689	-4.73493	C44B9.2
WBGene00022351	0.424194	11.2505	-4.72912	Y82E9BR.19
WBGene00044134	0.365024	9.67453	-4.72813	D1025.10
WBGene00016285	14.9802	0.566232	4.72552	C31B8.12
WBGene00009791	104.801	3.97315	4.72123	F46F3.3
WBGene00013027	38.1159	1.44693	4.71932	Y49A3A.4
WBGene00009998	9.41813	0.357645	4.71884	klf-2
WBGene00019858	1.37092	36.0956	-4.7186	R03H10.6
WBGene00016027	492.309	18.7133	4.71743	C23H5.8
WBGene00000301	100.659	3.8341	4.71445	cav-1
WBGene00009173	0.542535	14.1476	-4.70469	prom-1
WBGene00000679	8.11637	0.311292	4.70449	col-105
WBGene00004241	0.601706	15.654	-4.70133	puf-5
WBGene00021212	8.64891	0.334469	4.69257	Y18H1A.8
WBGene00003622	2.37682	61.3578	-4.69014	nhr-23
WBGene00007505	0.897559	23.1632	-4.68968	C10C5.1
WBGene00004245	3.97443	102.449	-4.68802	puf-9
WBGene00019021	565.089	22.0971	4.67655	F57H12.6
WBGene00021676	3.73775	95.3575	-4.6731	Y48G1C.1
WBGene00044182	11.4891	0.45035	4.67307	F09C6.12
WBGene00005444	7.93886	0.311292	4.67259	srh-237
WBGene00020208	2.0218	51.4847	-4.67043	T04C4.1
WBGene00001719	267.935	10.5321	4.66902	grl-10
WBGene00016407	4.0336	102.426	-4.66637	C34D10.2
WBGene00000255	16.6961	0.658938	4.66323	bli-5
WBGene00004992	100.008	3.94998	4.66213	spp-7
WBGene00019009	0.246682	6.24444	-4.66184	clec-90
WBGene00021206	0.305853	7.72772	-4.65913	Y17G9B.9
WBGene00010966	258.231	10.2539	4.65441	nduo-3
WBGene00045024	34.0923	1.35423	4.6539	C43F9.11
WBGene00012595	0.305853	7.68137	-4.65045	Y38E10A.17
WBGene00003531	23.5007	0.937054	4.64843	nas-12
WBGene00000912	6.63711	166.161	-4.64588	daf-16
WBGene00006742	3.97443	99.4829	-4.64563	unc-2
WBGene00006739	4.92116	122.543	-4.63815	ulp-4
WBGene00015485	1.37092	33.8938	-4.6278	C05D11.8
WBGene00016942	67.1686	2.72163	4.62524	C55B7.3
WBGene00021869	0.660877	16.2798	-4.62256	Y54G2A.3
WBGene00006954	65.4527	2.67528	4.61269	wrt-8
WBGene00018056	0.483365	11.8068	-4.61036	F35F10.6
WBGene00006628	69.1213	2.83751	4.60643	tsp-2
WBGene00020862	790.233	32.5959	4.59952	fip-2
WBGene00022447	0.305853	7.38008	-4.59273	hpo-20
WBGene00022597	107.701	4.48303	4.58641	ZC395.5
WBGene00003559	6.4596	154.109	-4.57637	ncl-1
WBGene00002186	0.246682	5.87361	-4.57352	kel-10
WBGene00002116	116.872	4.92338	4.56913	ins-33
WBGene00011021	34.8615	1.47011	4.56764	R05A10.4
WBGene00004008	5.80872	137.701	-4.56717	pgp-14
WBGene00003793	6.4596	152.302	-4.55934	npp-7
WBGene00007288	14.9802	0.635761	4.55842	C04A11.5
WBGene00001492	0.305853	7.19467	-4.55602	frm-5.1
WBGene00045481	13.7376	0.589409	4.54272	M153.5
WBGene00015142	19.0629	0.821172	4.53694	B0310.6
WBGene00021423	1.43009	33.0826	-4.53189	tftc-1
WBGene00009806	41.4886	1.79458	4.531	F47B8.5
WBGene00007016	8.11637	187.553	-4.53032	mdt-15
WBGene00022441	35.5124	1.53964	4.52766	Y110A2AL.4
WBGene00046698	5.57204	0.241763	4.52654	21ur-328
WBGene00002012	13.0275	0.566232	4.52403	hsp-12.3
WBGene00009877	4.27028	98.0459	-4.52105	F49C12.7
WBGene00004078	0.779218	17.8558	-4.51822	pos-1
WBGene00010285	402.784	17.5777	4.51819	F58H1.2
WBGene00013709	3.26438	74.7305	-4.51682	csnk-1
WBGene00002016	1.13424	25.898	-4.51304	hsp-16.2
WBGene00000535	202.196	8.88654	4.50799	cpi-1
WBGene00022653	0.424194	9.62818	-4.50447	ZK105.1
WBGene00044514	0.95673	21.6103	-4.49747	R09E12.9
WBGene00019608	2.25848	50.8589	-4.49307	ani-2
WBGene00003879	385.329	17.1141	4.49283	ora-1
WBGene00019226	56.3996	2.51304	4.48818	H22K11.3
WBGene00003473	55.8671	2.48987	4.48786	mtl-1
WBGene00016105	22.0215	0.983406	4.48498	C25F6.6
WBGene00007854	4.86199	0.218587	4.47527	C31H5.1
WBGene00189956	4.86199	0.218587	4.47527	Y34F4.6
WBGene00004765	0.542535	12.0617	-4.47457	sel-8
WBGene00009722	2.31765	51.3688	-4.47015	F45D3.2
WBGene00021015	0.542535	12.0153	-4.46902	enu-3.3
WBGene00017236	7.40633	0.334469	4.46881	F08B4.4
WBGene00007996	148.351	6.70796	4.46699	C38C6.3
WBGene00006577	2.08097	45.8992	-4.46314	tlf-1
WBGene00011886	1.72595	37.996	-4.46039	T21B10.4
WBGene00012959	6.34125	0.288116	4.46005	Y47H10A.3
WBGene00013681	4.21111	92.6458	-4.45945	Y105E8A.24
WBGene00195144	25.1575	1.14564	4.45676	C16D2.3
WBGene00019203	255.686	11.6445	4.45665	ttr-47
WBGene00019208	0.542535	11.8995	-4.45504	lips-14
WBGene00012744	16.4003	0.751643	4.44753	Y40H7A.4
WBGene00017482	1.43009	31.1358	-4.44439	set-9
WBGene00017471	0.424194	9.23418	-4.44419	F14H12.3
WBGene00008732	25.8676	1.19199	4.4397	F13B12.4
WBGene00022415	1532.06	70.6747	4.43813	Y102A11A.5
WBGene00013686	0.542535	11.7604	-4.43808	Y105E8A.29
WBGene00000749	1.07507	23.2327	-4.43365	col-176
WBGene00043998	0.542535	11.7141	-4.43238	T21C12.8
WBGene00000550	13.3826	288.903	-4.43216	clu-1
WBGene00015167	0.246682	5.31738	-4.42999	B0403.3
WBGene00013293	12.1991	0.566232	4.42924	Y57G11A.5
WBGene00003768	178.764	8.30713	4.42757	nlp-30
WBGene00019259	7.40633	159.278	-4.42664	H34C03.2
WBGene00017307	722.661	33.662	4.42412	F09F9.2
WBGene00022518	2.73185	58.5998	-4.42295	zfh-2
WBGene00045390	43.9146	2.04952	4.42134	C38C3.10
WBGene00018739	1.66678	35.7016	-4.42085	F53B1.8
WBGene00001510	2.14014	45.7833	-4.41904	fzr-1
WBGene00003675	0.779218	16.5811	-4.41137	nhr-85
WBGene00001155	1886.31	88.7754	4.40926	ech-6
WBGene00021690	25.2758	1.19199	4.40631	Y48G8AL.12
WBGene00000610	19.8322	0.937054	4.40357	col-33
WBGene00001543	0.483365	10.2076	-4.40039	gcy-18
WBGene00004017	754.968	35.7711	4.39955	phg-1
WBGene00003075	189.77	9.00242	4.3978	lrx-1
WBGene00017420	88.9434	4.22809	4.39481	F13B9.2
WBGene00011548	765.5	36.42	4.3936	T06G6.6
WBGene00011214	0.365024	7.65819	-4.39094	R10E9.2
WBGene00044355	50.66	2.42034	4.38757	ZK563.7
WBGene00007946	0.542535	11.2737	-4.3771	ugt-33
WBGene00012117	7.82052	162.453	-4.37661	T28B11.1
WBGene00008708	13.1459	0.635761	4.36998	F11E6.4
WBGene00003231	0.601706	12.4325	-4.36892	mex-6
WBGene00019901	218.172	10.5784	4.36627	R05G6.9
WBGene00045316	23.1457	1.12246	4.366	C49F5.9
WBGene00018565	16.9328	0.821172	4.36599	F47E1.1
WBGene00008385	6.51877	134.41	-4.36589	D1081.7
WBGene00011757	177.403	8.60842	4.36514	cht-2
WBGene00045193	4.98033	0.241763	4.36457	F53B2.10
WBGene00044058	12.14	0.589409	4.36435	F17B5.6
WBGene00003769	394.974	19.2464	4.3591	nlp-31
WBGene00008443	1.13424	23.2095	-4.35492	pde-3
WBGene00018027	16.7553	0.821172	4.35079	F35A5.5
WBGene00001821	0.424194	8.65477	-4.3507	ham-2
WBGene00009099	9.18144	0.45035	4.3496	F25B3.2
WBGene00019234	0.897559	18.2961	-4.34939	ugt-8
WBGene00010011	0.246682	5.01609	-4.34584	F53H4.6
WBGene00020891	5.57204	113.296	-4.34575	T28C12.4
WBGene00017128	125.511	6.19808	4.33985	E04F6.9
WBGene00009691	0.424194	8.58525	-4.33906	F44E5.4
WBGene00000685	466.807	23.1168	4.33581	col-111
WBGene00009355	131.546	6.52255	4.33399	F33A8.7
WBGene00010840	2.19931	44.1378	-4.32689	M03C11.3
WBGene00015180	0.246682	4.94656	-4.3257	B0416.4
WBGene00020881	0.246682	4.90021	-4.31212	T28A11.19
WBGene00016732	72.3757	3.64869	4.31006	phat-1
WBGene00018713	65.9261	3.32422	4.30976	F52G3.5
WBGene00015910	55.7487	2.81434	4.30807	C17F4.2
WBGene00013387	181.368	9.16465	4.30669	Y62F5A.9
WBGene00006888	13.0275	257.638	-4.30571	vbh-1
WBGene00015473	16.6961	0.844348	4.30553	C05D9.4
WBGene00013438	0.246682	4.87703	-4.30528	ztf-29
WBGene00000908	3.91526	77.3958	-4.30508	daf-12
WBGene00000517	0.660877	13.0583	-4.30444	cki-2
WBGene00011004	5.69038	0.288116	4.3038	R04B5.6
WBGene00004227	0.305853	6.03585	-4.30265	ptr-13
WBGene00009155	72.2573	3.67186	4.29856	F26D10.11
WBGene00006051	0.246682	4.85386	-4.2984	ssq-2
WBGene00020016	10.6607	0.543056	4.29506	lipl-3
WBGene00011266	5.63121	0.288116	4.28872	R13H4.8
WBGene00004214	2.96853	57.9972	-4.28816	ptp-2
WBGene00009308	0.305853	5.96632	-4.28593	F32A11.3
WBGene00004314	2.31765	45.2039	-4.28571	rbc-2
WBGene00020760	77.2868	3.97315	4.28187	T24C4.4
WBGene00019871	1.90346	36.9067	-4.27719	R04E5.8
WBGene00000938	3.56024	68.8206	-4.27279	dcp-66
WBGene00009224	2.0218	38.9926	-4.26949	F28F8.7
WBGene00044796	33.2047	1.72505	4.26668	W03D8.11
WBGene00002075	4.98033	95.6588	-4.26358	imb-1
WBGene00011980	7.40633	142.22	-4.26322	T24B8.7
WBGene00011376	1.54844	29.6989	-4.26153	gla-3
WBGene00022661	10.8382	0.566232	4.25859	ZK112.5
WBGene00004756	4.98033	95.2416	-4.25728	sec-24.2
WBGene00010362	1.07507	20.5211	-4.2546	enu-3.1
WBGene00020674	0.305853	5.82726	-4.25191	T22B7.7
WBGene00017060	1.54844	29.4903	-4.25136	D2063.1
WBGene00004132	8.29388	157.702	-4.24901	ifet-1
WBGene00001562	4.27028	80.9418	-4.24448	lin-66
WBGene00007841	0.660877	12.5252	-4.24431	C31C9.7
WBGene00008003	1.07507	20.3357	-4.24151	enu-3.2
WBGene00011278	220.243	11.6445	4.24137	R74.2
WBGene00044059	5.86789	0.311292	4.2365	T27C5.12
WBGene00007358	19.2404	1.02976	4.22376	lact-6
WBGene00006941	7.11047	132.602	-4.22101	wnk-1
WBGene00009065	4.62531	86.1796	-4.21973	F22G12.5
WBGene00012791	0.483365	8.97924	-4.21541	Y43D4A.5
WBGene00044921	76.6951	4.13539	4.21304	F53C11.9
WBGene00003864	0.897559	16.6043	-4.2094	oma-1
WBGene00005003	386.749	20.9151	4.20878	spp-18
WBGene00021858	0.483365	8.93289	-4.20794	Y54F10BM.3
WBGene00013682	1.78512	32.9204	-4.20489	Y105E8A.25
WBGene00012360	4.38862	80.9186	-4.20463	tat-3
WBGene00003778	135.984	7.38008	4.20366	nnt-1
WBGene00021238	0.95673	17.624	-4.20329	gap-3
WBGene00006747	0.897559	16.4652	-4.19727	unc-7
WBGene00044280	291.899	15.9321	4.19545	W02A2.9
WBGene00008597	7.82052	0.427174	4.19437	clec-55
WBGene00012730	3.50107	64.0926	-4.19429	xrn-1
WBGene00002074	17.1695	314.165	-4.19361	ima-3
WBGene00206373	79.4761	4.34398	4.19343	C27A2.12
WBGene00009386	0.424194	7.7509	-4.19157	tag-290
WBGene00018809	6.10457	0.334469	4.18995	F54D10.8
WBGene00011877	6.51877	0.357645	4.188	T21B4.3
WBGene00007479	6.57794	119.646	-4.185	C09F9.2
WBGene00206464	0.365024	6.5689	-4.16959	F59C6.18
WBGene00016919	0.720047	12.9424	-4.16787	C54E4.4
WBGene00013306	0.838388	14.9819	-4.15946	Y57G11C.8
WBGene00001480	27.406	488.799	-4.15668	fmo-5
WBGene00014136	64.5651	3.62551	4.1545	ZK896.5
WBGene00000651	14.9802	0.844348	4.14907	col-75
WBGene00015218	226.693	12.7802	4.14876	B0507.1
WBGene00019540	0.424194	7.51913	-4.14777	K08D12.6
WBGene00020863	18.6487	1.05294	4.14659	T27E4.5
WBGene00010806	4.15194	73.4095	-4.14411	M01E5.3
WBGene00007169	0.365024	6.45302	-4.14391	B0393.4
WBGene00007480	0.483365	8.53889	-4.14286	glna-1
WBGene00020571	127.286	7.21784	4.14036	lpr-7
WBGene00013353	0.483365	8.51572	-4.13894	Y59A8B.21
WBGene00000901	4.98033	87.6166	-4.13689	daf-5
WBGene00007619	20.5422	1.16882	4.13547	C15H11.11
WBGene00020281	376.868	21.4481	4.13514	T06A4.1
WBGene00012973	4.62531	81.0808	-4.13174	spat-2
WBGene00009677	111.842	6.40667	4.12575	F44A6.5
WBGene00014132	17.9387	1.02976	4.1227	ZK896.1
WBGene00019958	1.07507	18.7133	-4.12156	R08E3.2
WBGene00010243	13.8559	0.797996	4.11798	F58D5.3
WBGene00012755	94.683	5.45644	4.11707	Y41C4A.8
WBGene00013891	420.95	24.322	4.11332	ZC434.3
WBGene00015623	21.0156	1.21517	4.11223	C09B8.4
WBGene00013665	8.17554	0.473527	4.1098	hlh-32
WBGene00006527	9.35896	161.456	-4.10865	tax-6
WBGene00017563	4.74365	81.7298	-4.10679	F18C5.10
WBGene00002717	11.8441	203.475	-4.10261	let-526
WBGene00012994	1.72595	29.5598	-4.09818	Y48C3A.12
WBGene00001837	3.91526	66.8274	-4.09326	hda-4
WBGene00000705	102.493	6.01267	4.09138	col-131
WBGene00011240	10.5424	179.233	-4.08756	R11A8.7
WBGene00008357	74.9792	4.4135	4.08649	nspc-16
WBGene00008633	6.4596	0.380821	4.08426	fbxa-18
WBGene00002130	0.483365	8.19125	-4.0829	inx-8
WBGene00002203	3.0277	51.2297	-4.08069	kin-20
WBGene00000634	36.2224	2.14222	4.0797	col-58
WBGene00021436	25.2167	1.49329	4.07782	Y39A3B.1
WBGene00012971	1.19341	20.0807	-4.07265	Y48A6B.10
WBGene00018384	122.552	7.31055	4.06727	F43C11.7
WBGene00019756	89.0026	5.31738	4.06506	M03E7.4
WBGene00010302	2.14014	35.7711	-4.06302	F59A2.2
WBGene00001716	1163.9	69.7244	4.06115	grl-7
WBGene00012644	2.79102	46.5481	-4.05986	rabx-5
WBGene00007264	269.946	16.1871	4.05976	C02F4.4
WBGene00009681	0.838388	13.9622	-4.05776	gipc-2
WBGene00022279	2.55434	42.5154	-4.05697	sesn-1
WBGene00022335	0.897559	14.9356	-4.0566	Y82E9BR.2
WBGene00007766	1.13424	18.8524	-4.05495	C27C7.1
WBGene00010457	40.9561	2.46669	4.05343	K01C8.2
WBGene00007327	0.424194	7.03243	-4.05123	C05C9.3
WBGene00020270	66.5178	4.01951	4.04865	T05H4.7
WBGene00013591	2.85019	47.1275	-4.04744	gcn-2
WBGene00013385	141.132	8.53889	4.04685	Y62E10A.19
WBGene00011990	4.4478	73.3168	-4.04298	T24D5.2
WBGene00016968	1.72595	28.3778	-4.0393	epg-5
WBGene00020617	0.542535	8.88654	-4.03383	T20D4.11
WBGene00044689	2.14014	34.9831	-4.03088	arid-1
WBGene00020529	8.11637	0.496703	4.03038	T15B7.17
WBGene00003030	3.08687	50.349	-4.02775	lin-45
WBGene00015925	9.59564	0.589409	4.02504	C17H11.5
WBGene00019490	4.21111	68.4961	-4.02375	K07E3.1
WBGene00010539	172.433	10.6016	4.02368	ttr-2
WBGene00014094	37.0508	2.28128	4.02159	ZK829.3
WBGene00007171	0.601706	9.76724	-4.02082	B0393.6
WBGene00004987	415.861	25.6199	4.02077	spp-2
WBGene00206354	93.7954	5.78091	4.02015	F27E5.9
WBGene00006437	7.40633	120.11	-4.01945	mrck-1
WBGene00010752	0.424194	6.8702	-4.01755	K10G4.3
WBGene00015199	7.64301	0.473527	4.01262	B0454.8
WBGene00010958	99.0616	6.15173	4.00926	ndfl-4
WBGene00010731	5.69038	91.6261	-4.00916	K10C3.4
WBGene00011484	11.7258	0.728467	4.00868	T05E11.8
WBGene00009205	172.078	10.6943	4.00815	F28C6.5
WBGene00015800	2.73185	43.906	-4.00647	C15H9.4
WBGene00002845	18.3529	294.558	-4.00447	let-711
WBGene00011195	6.40043	102.473	-4.00093	sao-1
WBGene00001745	1.48927	23.8353	-4.00043	gsa-1
WBGene00000687	62.79	3.9268	3.99911	col-113
WBGene00021019	106.34	6.68479	3.99165	W04B5.2
WBGene00006830	2.49517	39.6415	-3.98981	unc-103
WBGene00020040	46.1631	2.90704	3.98912	R12E2.15
WBGene00001770	98.4107	6.19808	3.98892	gst-22
WBGene00013865	17.8204	1.12246	3.98878	ZC334.7
WBGene00008040	39.0626	2.46669	3.98514	ttr-5
WBGene00017524	8.94476	0.566232	3.98158	F16G10.9
WBGene00013215	5.15784	81.359	-3.97946	Y54G11A.4
WBGene00021186	0.365024	5.75773	-3.97944	Y9D1A.1
WBGene00001747	11.1341	175.13	-3.97538	gsp-1
WBGene00011052	8.53057	0.543056	3.97347	arrd-11
WBGene00020325	93.7362	5.9895	3.9681	bath-46
WBGene00015499	3.14604	49.1902	-3.96676	C06A5.1
WBGene00016164	23.6782	1.51646	3.96478	C27D9.2
WBGene00003645	116.28	7.44961	3.9643	nhr-55
WBGene00001187	5.86789	91.4175	-3.96156	egl-19
WBGene00012552	0.424194	6.59208	-3.95794	enu-3.5
WBGene00003228	0.601706	9.30371	-3.95068	mex-1
WBGene00008176	24.5066	1.58599	3.94972	C48B4.13
WBGene00010351	4.21111	64.9733	-3.94757	cbd-1
WBGene00003423	3.32355	51.2297	-3.94618	msi-1
WBGene00044803	45.808	2.97657	3.94388	C02G6.3
WBGene00018153	23.6782	1.53964	3.9429	F37C12.10
WBGene00001910	190.421	12.3862	3.94239	C50F4.6
WBGene00016196	52.1393	3.39375	3.94142	C28H8.5
WBGene00000665	3846.34	250.801	3.93887	col-90
WBGene00021583	197.344	12.8729	3.93831	clec-72
WBGene00219425	0.365024	5.5955	-3.9382	Y54G2A.73
WBGene00021018	28.116	1.84093	3.93289	W04B5.1
WBGene00022244	1.0159	15.515	-3.93283	Y73B6BL.23
WBGene00000898	4.86199	73.9425	-3.92679	daf-2
WBGene00011561	259.887	17.091	3.92658	ttr-15
WBGene00004011	25.8676	1.70187	3.92595	pha-2
WBGene00219728	15.276	1.00658	3.92373	linc-16
WBGene00012428	1.25258	18.9914	-3.92237	Y11D7A.3
WBGene00022517	638.934	42.1446	3.92225	ZC123.1
WBGene00017052	81.2512	5.36373	3.92108	D2024.4
WBGene00003107	1.60761	24.3452	-3.92065	mab-10
WBGene00003762	406.808	26.8714	3.92021	nlp-24
WBGene00004134	14.566	220.417	-3.91956	pqn-47
WBGene00012119	6.4596	0.427174	3.91855	T28C6.3
WBGene00000479	13.9743	210.127	-3.91042	cgh-1
WBGene00018482	4.32945	64.8806	-3.90553	F45F2.10
WBGene00012362	4.32945	64.7415	-3.90243	W09D10.4
WBGene00012883	0.365024	5.45644	-3.9019	Y45F10D.2
WBGene00009744	1.90346	28.4474	-3.9016	hpo-35
WBGene00194683	7.76135	0.519879	3.90006	T20G5.15
WBGene00007027	9.35896	139.439	-3.89714	ssl-1
WBGene00015918	13.2642	0.890701	3.89645	C17G10.6
WBGene00008114	8.76725	0.589409	3.89478	C46C2.6
WBGene00020091	1.37092	20.3588	-3.89243	rnp-8
WBGene00012680	0.483365	7.17149	-3.89109	Y39B6A.21
WBGene00012990	1.96263	29.0963	-3.88998	sam-10
WBGene00004130	20.0688	297.247	-3.88863	ketn-1
WBGene00013499	2.19931	32.5264	-3.88649	Y70G10A.3
WBGene00017835	111.961	7.58866	3.883	F26F12.4
WBGene00012348	4.50697	66.4102	-3.88118	pptr-1
WBGene00018829	14.0926	0.96023	3.87541	F54E7.6
WBGene00018176	55.9262	3.81092	3.87531	F38B6.7
WBGene00219423	0.660877	9.69771	-3.87519	C23H5.15
WBGene00018483	1.19341	17.5081	-3.87486	F45F2.11
WBGene00007177	85.8074	5.85044	3.87449	oac-1
WBGene00001483	1.60761	23.5572	-3.87318	fog-3
WBGene00019715	2.19931	32.2251	-3.87306	M01G5.1
WBGene00008589	60.8374	4.15856	3.8708	F08G12.8
WBGene00195085	1.84429	26.9641	-3.8699	C56E6.9
WBGene00219571	31.3113	2.14222	3.8695	linc-15
WBGene00010928	103.44	7.07878	3.86915	clec-258
WBGene00044206	151.605	10.393	3.86663	T26H5.9
WBGene00011078	20.4239	1.40058	3.86616	R07B1.6
WBGene00009984	137.582	9.44277	3.86493	F53F1.6
WBGene00012929	6.16374	89.772	-3.86439	rsks-1
WBGene00019609	173.912	11.9458	3.86378	K10B3.1
WBGene00022611	135.037	9.28054	3.86301	ZC449.1
WBGene00008640	0.483365	7.03243	-3.86284	F10B5.3
WBGene00010222	43.6187	2.99975	3.86203	F57G12.2
WBGene00001994	5.63121	81.6139	-3.8573	hpk-1
WBGene00220261	68.5887	4.73797	3.85563	ZC434.10
WBGene00001679	15.7494	227.972	-3.85549	gpb-1
WBGene00008905	273.97	18.9914	3.8506	F17B5.1
WBGene00011141	28.8853	2.00317	3.84998	R08B4.5
WBGene00008862	7.0513	101.476	-3.84711	F15D4.5
WBGene00003834	9.29979	133.737	-3.84606	nxf-1
WBGene00001597	2.37682	34.1719	-3.8457	gld-3
WBGene00017726	80.7779	5.61867	3.84566	F22H10.2
WBGene00019090	28.4119	1.97999	3.84293	F59A7.2
WBGene00003771	1436.32	100.109	3.84274	nlp-33
WBGene00013270	2.49517	35.7943	-3.84252	Y57A10A.31
WBGene00077683	17.4062	1.21517	3.84037	cTel3X.1
WBGene00001196	12.14	173.346	-3.83582	egl-30
WBGene00000252	2.85019	40.6381	-3.8337	bli-2
WBGene00008356	455.565	31.9702	3.83286	nspc-20
WBGene00044605	285.627	20.0575	3.83191	ttr-36
WBGene00002783	13.2642	188.642	-3.83004	let-607
WBGene00044724	248.645	17.485	3.8299	R02E4.3
WBGene00003567	21.4298	304.709	-3.82975	ncx-2
WBGene00045177	25.5125	1.79458	3.82949	T21D12.14
WBGene00019184	176.338	12.4093	3.82885	H10E21.4
WBGene00007898	1.72595	24.5074	-3.82776	C33D9.3
WBGene00009888	18.8263	266.028	-3.82076	F49E2.5
WBGene00020192	1370.58	97.0725	3.81958	T03F1.11
WBGene00011678	44.2104	3.13881	3.8161	T10B9.9
WBGene00001596	7.4655	105.068	-3.81495	gld-2
WBGene00003876	122.138	8.7243	3.80733	pept-2
WBGene00003794	7.4655	104.234	-3.80344	npp-8
WBGene00219680	4.98033	0.357645	3.79964	linc-35
WBGene00010267	127.582	9.16465	3.7992	lips-9
WBGene00013904	71.3106	5.13197	3.79653	ugt-6
WBGene00004110	5.74955	79.134	-3.78278	pqn-20
WBGene00019157	4.21111	57.835	-3.77967	H05C05.1
WBGene00006807	0.601706	8.26078	-3.77915	unc-75
WBGene00015686	0.779218	10.6943	-3.77867	C10G11.6
WBGene00006767	2.08097	28.5401	-3.77766	unc-31
WBGene00019754	29.0036	2.11905	3.77474	M03E7.2
WBGene00077773	8.35306	0.612585	3.76932	F25H5.10
WBGene00010945	44.9797	3.30104	3.76828	chil-13
WBGene00010006	2.37682	32.341	-3.76626	F53H2.3
WBGene00002079	5.21701	70.976	-3.76603	xpo-2
WBGene00015605	72.9674	5.36373	3.76594	C08E3.13
WBGene00001704	17.4653	1.2847	3.76499	grd-15
WBGene00018184	0.483365	6.5689	-3.76447	F38E9.1
WBGene00010055	509.587	37.5093	3.76401	F54D5.12
WBGene00022283	637.987	46.9653	3.76386	lgc-27
WBGene00000429	16.4594	1.21517	3.75968	ceh-2
WBGene00219755	10.4832	0.774819	3.75808	linc-17
WBGene00006749	2.31765	31.3444	-3.75747	unc-9
WBGene00002190	11.2524	151.931	-3.75511	kin-2
WBGene00011572	30.7195	2.28128	3.75124	mam-5
WBGene00010472	0.897559	12.0849	-3.75105	cdr-7
WBGene00022286	2.90936	39.1548	-3.75042	rga-4
WBGene00003919	2.61351	35.1453	-3.74927	par-4
WBGene00003153	28.7077	385.711	-3.74801	mca-3
WBGene00004739	13.5009	180.809	-3.74334	scd-1
WBGene00000123	13.7376	183.775	-3.74174	ama-1
WBGene00000955	0.838388	11.2042	-3.74027	des-2
WBGene00015927	10.424	139.277	-3.73997	dyci-1
WBGene00001150	0.838388	11.1578	-3.73429	ech-1
WBGene00001087	4.27028	56.792	-3.73328	dpy-28
WBGene00017599	41.7844	3.16198	3.72406	F19F10.3
WBGene00001495	1.13424	14.9819	-3.72342	frm-9
WBGene00003709	1.25258	16.5347	-3.72252	nhr-119
WBGene00018057	0.424194	5.5955	-3.72147	F35F10.7
WBGene00008061	0.95673	12.5948	-3.71857	C41G7.3
WBGene00013344	1.07507	14.1476	-3.71805	ebp-1
WBGene00009573	545.09	41.4493	3.71707	F40E10.5
WBGene00003525	86.5766	6.59208	3.71517	nas-6
WBGene00021934	18.1162	237.428	-3.71214	cct-8
WBGene00022018	55.0387	4.20492	3.7103	Y61A9LA.7
WBGene00001490	2.31765	30.2319	-3.70534	frm-3
WBGene00007332	0.365024	4.76115	-3.70525	C05C10.5
WBGene00015073	1.07507	14.0085	-3.7038	B0238.9
WBGene00019247	3.20521	41.6115	-3.69849	syp-4
WBGene00020414	1.37092	17.7863	-3.69754	T10E9.4
WBGene00021856	1.90346	24.6696	-3.69604	Y54F10BM.1
WBGene00010769	618.757	47.7764	3.695	asah-1
WBGene00005016	4246.86	328.257	3.6935	sqt-1
WBGene00020168	2.73185	35.3076	-3.69203	mct-5
WBGene00004751	4.15194	53.6401	-3.69145	sea-2
WBGene00023485	61.1332	4.73797	3.68961	ttr-49
WBGene00008727	11.1932	0.867525	3.68958	F13A7.12
WBGene00004976	0.542535	6.98608	-3.68669	spe-41
WBGene00022843	7.58384	0.589409	3.68559	ZK1055.2
WBGene00022775	0.838388	10.787	-3.68553	ZK616.5
WBGene00008916	19.7138	1.53964	3.67854	clec-221
WBGene00044389	356.099	27.8448	3.6768	C27D6.12
WBGene00016153	4.86199	0.380821	3.67436	C27A2.5
WBGene00044028	7.22881	0.566232	3.67429	F33H1.6
WBGene00015865	4.15194	52.9679	-3.67326	C16E9.1
WBGene00009113	0.838388	10.6943	-3.67308	F25D7.4
WBGene00013851	3.0277	38.5291	-3.66965	ZC101.1
WBGene00004905	1.43009	18.1803	-3.66819	snf-6
WBGene00020160	2.85019	36.1883	-3.66639	igcm-3
WBGene00003015	2.96853	37.6484	-3.66477	lin-29
WBGene00011077	25.69	2.02634	3.66426	R07B1.5
WBGene00002066	35.5124	450.071	-3.66376	ifg-1
WBGene00013901	4.50697	57.0933	-3.66309	ugt-16
WBGene00019347	2.14014	27.1031	-3.66268	mbl-1
WBGene00018897	2.25848	28.5864	-3.6619	F55F8.9
WBGene00020741	12.4358	0.983406	3.66057	dlhd-1
WBGene00019600	1.72595	21.7958	-3.65859	rga-3
WBGene00003233	2.79102	35.238	-3.65827	mgl-2
WBGene00010355	4.80282	0.380821	3.65669	clec-229
WBGene00007501	0.95673	12.0617	-3.65618	apc-17
WBGene00194708	17.0511	1.35423	3.65433	Y36E3A.2
WBGene00013000	0.542535	6.82384	-3.6528	ddl-2
WBGene00164969	11.4891	0.913877	3.65212	K09C8.9
WBGene00011979	1.78512	22.4215	-3.65079	T24B8.5
WBGene00016132	24.5066	1.95681	3.64659	C26B9.2
WBGene00009964	115.452	9.23418	3.64416	fip-6
WBGene00009048	309.472	24.7623	3.64359	cth-1
WBGene00013994	3.14604	39.3171	-3.64355	ZK524.4
WBGene00001700	5.33535	0.427174	3.64269	grd-11
WBGene00020039	34.2698	2.74481	3.64216	R12E2.14
WBGene00012676	6.16374	76.8396	-3.63997	pro-3
WBGene00017217	10.4832	130.562	-3.63859	F07F6.4
WBGene00045305	3.20521	39.8501	-3.63609	ZC250.4
WBGene00011968	0.483365	5.9895	-3.63125	T23G11.1
WBGene00022665	339.59	27.4276	3.63009	ZK154.1
WBGene00010281	2.08097	25.7589	-3.62974	F58G11.3
WBGene00001758	1201.77	97.0957	3.6296	gst-10
WBGene00022090	0.424194	5.24785	-3.62893	Y69A2AR.19
WBGene00018040	23.3232	1.88728	3.62738	F35D2.2
WBGene00020131	14.3293	176.637	-3.62375	gcy-28
WBGene00004222	2.96853	36.5591	-3.62241	ptr-8
WBGene00020156	224.267	18.2266	3.6211	T02B11.4
WBGene00002078	19.9505	245.401	-3.62065	xpo-1
WBGene00000003	1.07507	13.2205	-3.62027	aat-2
WBGene00195084	24.0333	1.95681	3.61846	C43C3.4
WBGene00001451	343.318	27.9607	3.61807	flp-8
WBGene00001862	3.32355	40.8004	-3.61778	him-3
WBGene00002889	12.0808	148.2	-3.61675	let-765
WBGene00022372	1.0159	12.4557	-3.61597	Y92H12BR.7
WBGene00006429	13.7376	1.12246	3.61339	arrd-3
WBGene00001609	3.91526	47.9155	-3.61331	glp-1
WBGene00018819	1.31175	16.048	-3.61283	rog-1
WBGene00013419	0.897559	10.9492	-3.60868	Y65A5A.2
WBGene00018199	20.7197	1.70187	3.60581	F39E9.7
WBGene00007314	16.7553	1.3774	3.60459	gcy-29
WBGene00010867	4.92116	59.7354	-3.60152	tag-260
WBGene00018725	46.814	3.85727	3.60129	F53A9.2
WBGene00012663	2.37682	28.8182	-3.59987	hex-3
WBGene00016805	239	19.7331	3.59832	C50D2.1
WBGene00001622	1.54844	18.7365	-3.59697	glt-4
WBGene00011768	8.0572	97.397	-3.59553	oac-46
WBGene00006751	4.56614	55.1002	-3.59301	unc-11
WBGene00020391	25.6309	308.742	-3.59045	cct-7
WBGene00022212	0.424194	5.10879	-3.59019	Y73B3A.10
WBGene00000633	8.76725	0.728467	3.58919	col-56
WBGene00006839	8.0572	96.7712	-3.58623	unc-115
WBGene00007691	15.9861	1.33105	3.58618	C23H4.2
WBGene00019550	19.5955	1.63234	3.5855	K09C4.5
WBGene00008298	1044.43	87.153	3.58302	C54D10.3
WBGene00001145	4.38862	52.4812	-3.57996	eat-16
WBGene00006710	1.19341	14.2634	-3.57916	ubc-15
WBGene00077591	1.78512	21.3322	-3.57894	C06G1.6
WBGene00019489	0.779218	9.30371	-3.57771	K07E1.1
WBGene00018377	6.75545	0.566232	3.57659	hum-10
WBGene00017962	1.43009	17.0446	-3.57513	fbxa-72
WBGene00011069	199.119	16.7433	3.57197	ceh-62
WBGene00007752	7.76135	92.275	-3.57156	wdfy-3
WBGene00015335	60.4232	5.08562	3.57061	acdh-6
WBGene00001727	7.82052	0.658938	3.56905	grl-18
WBGene00003916	18.9446	224.82	-3.56892	par-1
WBGene00007343	110.126	9.28054	3.56881	C05E7.1
WBGene00045497	9.18144	0.774819	3.56679	K03A11.6
WBGene00000630	20.4239	1.72505	3.56555	col-53
WBGene00019943	2.37682	28.0997	-3.56345	R07G3.7
WBGene00019839	735.619	62.3544	3.5604	R02F11.1
WBGene00013212	1.54844	18.2266	-3.55716	Y54G11A.1
WBGene00023431	10.4832	0.890701	3.55699	C25E10.13
WBGene00004773	4.15194	48.7962	-3.55491	sem-4
WBGene00000631	232.669	19.8026	3.55452	col-54
WBGene00194814	4.74365	0.403998	3.55358	linc-34
WBGene00000871	2.79102	32.735	-3.55197	cye-1
WBGene00004124	0.601706	7.05561	-3.55164	pqn-37
WBGene00020943	15.3352	1.30788	3.55155	W02D7.8
WBGene00009793	5.80872	68.1021	-3.55141	pkn-1
WBGene00001067	3171.97	270.733	3.55044	dpy-5
WBGene00015007	15.3944	180.229	-3.54936	ain-2
WBGene00013592	28.2936	2.42034	3.54719	Y81G3A.4
WBGene00044989	6.57794	76.7932	-3.54527	Y37A1B.17
WBGene00020230	2.73185	31.8311	-3.54249	nep-2
WBGene00016987	0.95673	11.1346	-3.5408	CC8.2
WBGene00010957	397.814	34.2183	3.53925	nduo-6
WBGene00021681	3.0277	35.1917	-3.53894	Y48G1C.8
WBGene00017716	456.689	39.2939	3.53883	F22F4.1
WBGene00020946	24.625	2.11905	3.53863	W02D7.11
WBGene00012316	13.7376	159.602	-3.53828	ctps-1
WBGene00219294	25.69	2.21175	3.53795	F43G6.16
WBGene00009060	26.2226	2.2581	3.53763	F22E12.3
WBGene00022349	0.424194	4.92338	-3.53685	Y82E9BR.17
WBGene00021597	2.25848	26.1993	-3.5361	spsb-1
WBGene00000168	0.542535	6.29079	-3.53545	apx-1
WBGene00015676	10.9566	126.993	-3.53488	mct-6
WBGene00012452	211.367	18.2498	3.5338	Y17D7B.4
WBGene00001066	2380.33	205.723	3.53238	dpy-4
WBGene00004133	489.647	42.33	3.53199	abu-13
WBGene00018681	5.21701	60.2453	-3.52955	denn-4
WBGene00021965	45.5714	3.94998	3.52821	Y57G7A.1
WBGene00000591	1.90346	21.958	-3.52805	coh-1
WBGene00001721	32.7313	2.83751	3.52797	grl-12
WBGene00012474	3.85609	44.4622	-3.52737	attf-6
WBGene00002192	7.40633	85.3685	-3.52687	kin-4
WBGene00001746	5.4537	62.7715	-3.5248	gsk-3
WBGene00023036	81.1921	7.05561	3.5245	F39E9.10
WBGene00013268	1.07507	12.363	-3.52352	Y57A10A.28
WBGene00044445	114.86	9.999	3.52195	C02F5.14
WBGene00011339	20.6014	1.79458	3.52102	T01G5.1
WBGene00000624	54.6245	4.76115	3.52017	col-47
WBGene00009816	73.7366	6.42985	3.51952	F47B10.5
WBGene00045276	41.7844	3.64869	3.51752	F18E3.13
WBGene00007692	40.1277	3.50963	3.51521	C23H4.3
WBGene00003732	1.43009	16.3493	-3.51505	nhx-4
WBGene00011062	0.483365	5.52597	-3.51504	R06C7.2
WBGene00001820	0.838388	9.58183	-3.51461	ham-1
WBGene00013732	3.67858	42.0287	-3.51416	aakg-1
WBGene00195164	0.542535	6.19808	-3.51403	K12B6.11
WBGene00015055	51.9618	4.55256	3.5127	pitr-3
WBGene00016120	1.60761	18.3425	-3.5122	C25H3.11
WBGene00001174	0.483365	5.50279	-3.50898	egl-5
WBGene00020590	52.0801	4.57574	3.50866	T19H12.6
WBGene00044898	0.601706	6.84702	-3.50835	T21G5.6
WBGene00012299	0.779218	8.86336	-3.50776	W06D11.1
WBGene00000010	3.50107	39.7806	-3.5062	aat-9
WBGene00016174	1.78512	20.2661	-3.50498	C27H5.4
WBGene00001500	322.49	28.4242	3.50406	ftn-1
WBGene00021504	28.7077	2.53622	3.50069	Y41D4A.1
WBGene00020011	8.23471	0.728467	3.49878	R11G1.2
WBGene00002148	4.98033	56.259	-3.49777	gon-14
WBGene00000390	12.85	144.839	-3.49461	cdc-42
WBGene00002076	10.7199	120.596	-3.49183	imb-2
WBGene00016644	9.4773	106.598	-3.49156	C44C1.5
WBGene00000522	171.605	15.26	3.49126	clc-1
WBGene00001215	5.0395	56.6298	-3.49021	ego-2
WBGene00019960	1.60761	18.0644	-3.49016	ztf-16
WBGene00011604	4.56614	51.2529	-3.48859	T08A11.1
WBGene00014039	211.841	18.8755	3.48839	ZK662.2
WBGene00003986	7.11047	79.7598	-3.48764	mct-4
WBGene00003401	6.16374	69.0291	-3.48533	mpk-1
WBGene00002055	974.195	87.014	3.48489	ifc-1
WBGene00235133	15.1577	1.35423	3.48451	T26H5.14
WBGene00018385	13.8559	1.23835	3.48402	F43C11.8
WBGene00022069	36.5774	408.47	-3.4812	eel-1
WBGene00001506	22.0215	1.97999	3.47535	fut-2
WBGene00012555	1.60761	17.879	-3.47528	Y37D8A.17
WBGene00015052	243.911	21.958	3.47354	clec-52
WBGene00002080	8.88559	98.6717	-3.4731	xpo-3
WBGene00006627	54.0328	4.87703	3.46976	tsp-1
WBGene00016130	15.5127	1.40058	3.46935	C26B2.8
WBGene00013164	3.56024	39.4098	-3.46851	Y53F4B.18
WBGene00017811	1.60761	17.7863	-3.46778	F26A1.13
WBGene00021379	5.74955	0.519879	3.4672	Y37E11B.7
WBGene00008093	70.778	6.40667	3.46566	lron-1
WBGene00008781	11.0157	121.616	-3.4647	rpoa-2
WBGene00017091	17.7612	1.60917	3.46434	ttr-40
WBGene00001952	9.0631	0.821172	3.46425	hlh-6
WBGene00019997	0.779218	8.58525	-3.46176	R10F2.6
WBGene00022168	1.72595	18.9914	-3.45989	Y71H2AM.3
WBGene00000594	12.85	1.16882	3.45865	col-3
WBGene00022425	3.20521	35.238	-3.45864	plst-1
WBGene00013606	14.566	160.112	-3.45841	cand-1
WBGene00006701	3.79692	41.7274	-3.45809	ubc-1
WBGene00021072	8.76725	0.797996	3.45767	W07B8.4
WBGene00017567	21.9623	2.00317	3.45468	F18E3.11
WBGene00011003	29.832	2.72163	3.45432	R04B5.5
WBGene00014667	2.25848	24.716	-3.45202	C06A1.4
WBGene00007728	34.5656	3.16198	3.45044	C25F9.9
WBGene00006647	2.96853	32.4337	-3.44967	tsr-1
WBGene00043302	12.495	1.14564	3.44712	F32D8.11
WBGene00007867	6.40043	69.7708	-3.44638	C32H11.4
WBGene00020483	5.15784	0.473527	3.44525	T13C5.2
WBGene00018683	18.5304	1.70187	3.4447	F52D1.2
WBGene00000557	261.485	24.0439	3.44299	cnc-3
WBGene00022354	148.292	13.6377	3.44277	Y82E9BR.22
WBGene00004378	13.3234	144.7	-3.44103	rme-8
WBGene00020394	0.424194	4.59892	-3.4385	T10B5.8
WBGene00185102	4.62531	0.427174	3.43665	Y105C5A.1268
WBGene00007601	0.542535	5.87361	-3.43646	C15C6.2
WBGene00004010	1.66678	18.0412	-3.43616	pha-1
WBGene00013982	30.187	2.79116	3.43499	ZK512.1
WBGene00004239	1.0159	10.9724	-3.43305	puf-3
WBGene00002123	3.91526	42.2605	-3.43213	inx-1
WBGene00012528	6.51877	70.3038	-3.43093	pap-1
WBGene00017226	8.35306	0.774819	3.43037	fbxa-53
WBGene00010049	1733	160.784	3.43007	F54D5.3
WBGene00021252	60.5415	5.61867	3.42962	cht-4
WBGene00008376	876.208	81.3358	3.42931	D1054.9
WBGene00008462	27.2876	2.53622	3.4275	E02H4.4
WBGene00044620	100.541	9.35007	3.42666	bus-4
WBGene00006657	1.37092	14.727	-3.42524	twk-2
WBGene00006823	7.22881	77.6507	-3.42517	unc-94
WBGene00019978	137.463	12.8497	3.41924	hacd-1
WBGene00012715	9.12227	97.5592	-3.41881	snpc-1.2
WBGene00021560	2.90936	31.1126	-3.41873	coh-4
WBGene00044291	52.0801	4.87703	3.41666	C25F9.10
WBGene00015879	1.19341	12.7338	-3.4155	C17B7.5
WBGene00022538	5.63121	60.0831	-3.41544	ZC190.4
WBGene00004319	8.53057	91.0003	-3.41516	rbr-2
WBGene00003026	10.7199	114.293	-3.41437	lin-41
WBGene00017756	89.5351	8.42301	3.41005	F23F12.12
WBGene00003905	9.77315	103.886	-3.41004	pad-1
WBGene00006803	27.9385	296.829	-3.40931	unc-70
WBGene00008517	5.27618	0.496703	3.40904	F02C12.3
WBGene00194916	13.1459	1.23835	3.40812	F35D2.6
WBGene00195068	9.18144	0.867525	3.40374	Y48G8AL.16
WBGene00000386	4.98033	52.6435	-3.40194	cdc-25.1
WBGene00000459	5.80872	61.2419	-3.39823	ceh-38
WBGene00001561	10.069	105.764	-3.39285	gei-4
WBGene00008629	12.3175	129.125	-3.38999	cpt-5
WBGene00018729	250.302	23.8816	3.38969	F53A9.6
WBGene00021281	6.99213	73.2009	-3.38806	ell-1
WBGene00001401	2.14014	22.3983	-3.38761	fbf-1
WBGene00000615	5.21701	54.5439	-3.38612	col-38
WBGene00018295	1.07507	11.2273	-3.38451	oac-29
WBGene00017151	44.6246	4.27445	3.38403	EGAP9.3
WBGene00001076	6.63711	0.635761	3.384	dpy-17
WBGene00017666	45.808	4.39033	3.3832	F21E9.2
WBGene00001526	6.0454	62.9569	-3.38046	gck-1
WBGene00010931	22.7907	2.18858	3.38038	M162.5
WBGene00001824	1.54844	16.1176	-3.37975	hbl-1
WBGene00020378	53.3819	5.13197	3.37877	T09B4.4
WBGene00017703	1.07507	11.181	-3.37854	F22E5.1
WBGene00000441	3.79692	39.4793	-3.3782	ceh-18
WBGene00003527	53.3227	5.13197	3.37717	nas-8
WBGene00011167	29.8912	2.88387	3.37364	chil-23
WBGene00003229	3.08687	31.9933	-3.37355	mex-3
WBGene00012896	17.8204	184.47	-3.37179	snrp-200
WBGene00008503	1.96263	20.3125	-3.37151	F01G4.4
WBGene00005017	3372.56	326.24	3.36984	sqt-2
WBGene00000507	2.67268	27.613	-3.36899	cit-1.1
WBGene00011551	18.2937	1.7714	3.36838	T06G6.12
WBGene00014006	950.763	92.0664	3.36834	ZK596.1
WBGene00010427	6.34125	65.4368	-3.36726	hpo-11
WBGene00016329	133.499	12.9424	3.36665	osr-1
WBGene00003606	2.49517	25.7357	-3.36657	nhr-7
WBGene00015541	153.794	14.9124	3.36642	C06E7.4
WBGene00006770	3.26438	33.6389	-3.36525	unc-34
WBGene00023021	95.748	9.30371	3.36336	F32A5.9
WBGene00008851	490.002	47.6142	3.36332	F15B9.8
WBGene00021332	1.25258	12.8729	-3.36136	Y34D9A.7
WBGene00003533	122.73	11.969	3.35811	nas-14
WBGene00194742	8.41223	0.821172	3.35673	F37C12.21
WBGene00000674	0.897559	9.18783	-3.35565	col-99
WBGene00016714	2.08097	21.2627	-3.353	C46F2.1
WBGene00009314	4.68448	47.846	-3.35244	F32B4.4
WBGene00001851	27.9385	284.824	-3.34974	hif-1
WBGene00017066	5.74955	58.5998	-3.34937	maco-1
WBGene00008644	72.3757	7.10196	3.34922	F10C2.3
WBGene00017133	14.2701	1.40058	3.3489	EEED8.2
WBGene00008341	427.636	41.9824	3.34853	ttr-44
WBGene00019792	0.838388	8.53889	-3.34836	M116.5
WBGene00002335	10.0098	101.916	-3.3479	let-60
WBGene00010507	171.782	16.8824	3.34699	K02E2.6
WBGene00008948	12.9684	131.953	-3.34695	F19B6.1
WBGene00014252	902.953	88.7522	3.3468	ZK1320.2
WBGene00012540	326.277	32.0861	3.34608	Y37A1B.7
WBGene00021555	2.55434	25.9675	-3.34569	Y45G5AM.2
WBGene00004208	18.8854	191.794	-3.34421	ptc-1
WBGene00015526	5.51287	0.543056	3.34363	C06E1.11
WBGene00004767	6.81462	69.145	-3.34292	sel-10
WBGene00012907	34.4473	349.092	-3.34114	cpt-1
WBGene00001714	330.715	32.6423	3.34077	grl-5
WBGene00000366	25.2758	255.969	-3.34014	cbp-1
WBGene00003144	9.53647	96.4931	-3.3389	max-2
WBGene00013739	1.66678	16.836	-3.33642	spin-4
WBGene00021697	21.844	220.394	-3.33478	gcn-1
WBGene00015453	21.3706	2.11905	3.33414	C04G6.2
WBGene00018965	592.367	58.8084	3.3324	F56D2.3
WBGene00000637	19.2404	1.91046	3.33215	col-61
WBGene00008999	15.0393	151.398	-3.33153	F21A10.2
WBGene00011844	30.6604	3.0461	3.33134	T19C9.8
WBGene00206502	50.0092	4.96974	3.33095	T01B7.13
WBGene00004998	171.841	17.091	3.32977	spp-13
WBGene00000982	17.0511	171.353	-3.32903	dhs-19
WBGene00019236	301.662	30.0234	3.32877	H23N18.5
WBGene00008444	2.73185	27.4044	-3.32646	tbc-14
WBGene00001724	403.849	40.2673	3.32614	grl-15
WBGene00044387	8.23471	0.821172	3.32596	C27A2.8
WBGene00022515	576.45	57.4873	3.32588	ttr-48
WBGene00014047	63.6776	6.36032	3.32361	clec-61
WBGene00018573	10.069	1.00658	3.32238	oac-30
WBGene00001493	10.424	104.118	-3.32024	frm-7
WBGene00020069	1.37092	13.684	-3.31927	R13H7.2
WBGene00010150	409.944	41.0785	3.31897	F56D5.6
WBGene00007907	3.38272	33.7316	-3.31784	C34B4.2
WBGene00021512	2.79102	27.8216	-3.31734	Y41D4B.4
WBGene00000641	61.3107	6.15173	3.31708	col-65
WBGene00020560	215.509	21.6335	3.31641	T19C3.2
WBGene00019628	5.69038	56.653	-3.31556	pup-2
WBGene00006423	6.10457	60.7552	-3.31505	asd-2
WBGene00004782	6.16374	61.3114	-3.31428	set-2
WBGene00012317	4.92116	48.8194	-3.31038	ztf-6
WBGene00010585	0.95673	9.48912	-3.31009	K05C4.9
WBGene00020329	52.731	5.31738	3.30986	bath-26
WBGene00009528	48.5891	4.90021	3.30972	F38A6.4
WBGene00011613	0.483365	4.78433	-3.30713	T08D2.8
WBGene00000442	15.9269	1.60917	3.30708	ceh-19
WBGene00077697	84.5056	8.53889	3.30693	F58E6.13
WBGene00017484	26.4593	2.67528	3.30601	F15E6.3
WBGene00219771	15.2168	1.53964	3.30501	linc-24
WBGene00021465	1.0159	10.0222	-3.30237	Y39G10AR.7
WBGene00020237	287.875	29.189	3.30195	phat-4
WBGene00003413	5.0395	49.7001	-3.3019	mrp-7
WBGene00008625	7.16964	0.728467	3.29897	scl-14
WBGene00008628	4.74365	46.664	-3.29824	ttr-21
WBGene00013006	1.31175	12.896	-3.29736	lin-38
WBGene00003798	17.4062	171.121	-3.29735	npp-12
WBGene00016276	40.1868	4.08904	3.29689	C30G12.4
WBGene00007932	105.097	10.6943	3.29681	zip-5
WBGene00013692	34.684	3.5328	3.29538	Y105E8B.7
WBGene00013543	2.0218	19.8489	-3.29535	Y75B8A.6
WBGene00011036	5.09867	50.0245	-3.29444	edc-3
WBGene00012717	1.78512	17.5081	-3.29393	Y39E4B.6
WBGene00003554	34.5656	3.5328	3.29045	nas-38
WBGene00008632	7.11047	0.728467	3.28701	fbxa-88
WBGene00021817	29.2403	2.99975	3.28504	Y53G8B.1
WBGene00009201	7.28798	71.0223	-3.28468	F28C1.3
WBGene00011891	8.0572	78.5083	-3.28449	del-6
WBGene00021652	3.79692	36.9531	-3.28279	Y47G6A.29
WBGene00021854	3.32355	32.2946	-3.2805	Y54F10AR.1
WBGene00016139	4.50697	43.7901	-3.28038	ntl-9
WBGene00043705	0.483365	4.69162	-3.2789	egrh-2
WBGene00006759	31.0746	301.557	-3.27863	unc-22
WBGene00010485	0.95673	9.28054	-3.27802	ant-1.3
WBGene00009773	166.634	17.2068	3.27563	lipl-2
WBGene00021936	4.56614	44.1146	-3.27221	Y55F3BL.2
WBGene00020648	40.9561	4.25127	3.26811	T21D12.7
WBGene00018794	2.85019	27.4044	-3.26528	attf-3
WBGene00007405	6.10457	58.6925	-3.26521	C07A9.9
WBGene00044413	86.9908	9.04877	3.26507	B0205.12
WBGene00044287	9.00393	0.937054	3.26435	F21H12.7
WBGene00003638	2.49517	23.9512	-3.26289	nhr-48
WBGene00017031	3.0277	29.05	-3.26224	D1044.6
WBGene00003822	6.4596	61.8445	-3.25913	nsy-1
WBGene00021754	10.2465	98.0691	-3.25867	hpo-29
WBGene00022287	794.494	83.0277	3.25837	Y75B7AR.1
WBGene00004758	4.38862	41.9824	-3.25794	sek-1
WBGene00006513	2.31765	22.1666	-3.25765	rimb-1
WBGene00016499	19.1221	2.00317	3.25489	C37C3.7
WBGene00001565	5.80872	55.4015	-3.25363	gei-8
WBGene00018953	10.1282	96.5858	-3.25344	F56C9.10
WBGene00022747	43.1454	4.52939	3.25182	ZK470.6
WBGene00012716	1.78512	16.9751	-3.24933	Y39E4B.5
WBGene00021161	25.6309	2.69846	3.24768	Y4C6B.7
WBGene00022203	0.601706	5.71138	-3.24671	Y73B3A.1
WBGene00194908	2.19931	20.8455	-3.24461	F22F7.8
WBGene00012466	2.55434	24.2061	-3.24435	Y17G7B.13
WBGene00008222	15.4535	1.63234	3.24292	C50B6.9
WBGene00016006	15.1577	143.472	-3.24264	fln-2
WBGene00008575	100.127	10.5784	3.24263	scl-24
WBGene00006483	10.6015	100.271	-3.24156	dgk-4
WBGene00022361	5.51287	52.1336	-3.24134	Y92H12A.5
WBGene00018172	36.4591	3.85727	3.24063	F38B6.2
WBGene00006542	3.4419	32.5264	-3.24034	tbp-1
WBGene00022612	64.6835	6.84702	3.23985	ZC449.2
WBGene00003043	1.72595	16.303	-3.23967	lip-1
WBGene00020706	2.25848	21.3322	-3.23961	atg-9
WBGene00001960	4.68448	0.496703	3.23743	hlh-16
WBGene00003827	12.3767	116.587	-3.23571	ntl-4
WBGene00009796	478.049	50.7894	3.23456	F46G10.1
WBGene00011729	9.12227	85.8552	-3.23444	set-16
WBGene00007301	0.897559	8.44619	-3.23422	C04F12.7
WBGene00017364	1.0159	9.55865	-3.23405	clec-7
WBGene00004147	11.1932	105.184	-3.23222	larp-5
WBGene00017027	2.73185	25.6662	-3.23192	D1044.1
WBGene00003532	20.9564	2.23493	3.22909	nas-13
WBGene00015622	66.5769	7.10196	3.22873	C09B8.3
WBGene00002245	4.09277	38.3437	-3.22784	lag-1
WBGene00020970	0.95673	8.95607	-3.22668	W03A5.6
WBGene00006407	11.2524	105.323	-3.22652	lim-9
WBGene00004047	8.23471	77.0713	-3.2264	plx-1
WBGene00013580	6.51877	60.8942	-3.22363	Y79H2A.3
WBGene00017437	37.5242	4.01951	3.22273	nmgp-1
WBGene00003994	5.39453	50.349	-3.2224	pgl-3
WBGene00012492	13.2642	1.42376	3.21976	fbxb-7
WBGene00008387	2.55434	23.7889	-3.21927	D1081.9
WBGene00018781	2.25848	21.0309	-3.21909	F54A3.2
WBGene00011997	195.806	21.0309	3.21884	T24F1.5
WBGene00009586	54.8612	5.89679	3.21778	F40F9.10
WBGene00008622	4.21111	39.178	-3.21777	F09C8.2
WBGene00009342	73.6774	685.427	-3.21771	fasn-1
WBGene00022024	149.712	16.0944	3.21756	Y64H9A.2
WBGene00012718	2.49517	23.2095	-3.21751	dhhc-8
WBGene00003658	72.0206	7.7509	3.21597	nhr-68
WBGene00017424	11.0749	1.19199	3.21585	F13C5.3
WBGene00021894	200.303	21.564	3.21548	Y54G2A.32
WBGene00018755	45.5122	4.90021	3.21534	bcmo-2
WBGene00001214	4.86199	45.1343	-3.21461	ego-1
WBGene00022281	2.19931	20.4052	-3.21381	abtm-1
WBGene00013638	109.416	11.8068	3.21215	Y105C5A.14
WBGene00018285	16.6369	153.947	-3.20997	smk-1
WBGene00018418	19.0629	176.197	-3.20834	F44E2.4
WBGene00001443	6.63711	61.2882	-3.20698	fli-1
WBGene00015635	7.52467	69.4	-3.20524	C09D4.4
WBGene00022130	49.0033	5.31738	3.20409	Y71F9B.9
WBGene00016140	20.3055	187.066	-3.20361	rpb-2
WBGene00009435	11.8441	109.101	-3.20342	F35G2.1
WBGene00016900	56.873	6.17491	3.20325	C53C11.2
WBGene00019472	10.5424	1.14564	3.20197	cyp-35B1
WBGene00004230	145.215	15.7931	3.20082	ptr-16
WBGene00006936	29.4178	270.084	-3.19865	vars-2
WBGene00018297	531.54	57.9509	3.19728	F41F3.3
WBGene00004736	117.227	1074.63	-3.19646	sca-1
WBGene00016404	178.469	19.4781	3.19574	mutd-1
WBGene00015523	0.897559	8.21442	-3.19408	ztf-30
WBGene00009384	0.601706	5.50279	-3.19303	F35B12.4
WBGene00012802	0.95673	8.74748	-3.19268	set-25
WBGene00017374	364.146	39.8965	3.19018	ttr-41
WBGene00008358	57.583	6.31396	3.18902	nspc-18
WBGene00019807	3.0277	27.5435	-3.18542	jamp-1
WBGene00013553	54.2694	5.96632	3.18523	Y75B8A.18
WBGene00000961	4.0336	36.675	-3.18466	dgn-1
WBGene00004910	3.79692	34.5196	-3.18451	snf-11
WBGene00000213	187.581	20.6369	3.18421	asm-3
WBGene00009587	13.205	119.994	-3.1838	mig-38
WBGene00013166	20.7197	2.28128	3.18309	Y53F4B.20
WBGene00022134	11.1341	100.943	-3.18049	Y71G10AL.1
WBGene00001457	473.907	52.2726	3.18048	flp-14
WBGene00219950	149.593	16.5116	3.1795	F46A8.13
WBGene00007389	0.720047	6.52255	-3.17927	glb-3
WBGene00008168	29.477	3.25469	3.179	C48B4.3
WBGene00006616	0.779218	7.05561	-3.17867	trp-4
WBGene00014148	304.739	33.6852	3.17738	ZK909.3
WBGene00022296	6.4596	58.4376	-3.17738	xpc-1
WBGene00014099	25.8676	2.86069	3.17671	ZK836.3
WBGene00003689	67.3462	7.44961	3.17636	nhr-99
WBGene00003034	5.21701	47.1507	-3.17598	lin-49
WBGene00007030	13.3826	120.944	-3.17592	epc-1
WBGene00008964	3.14604	28.4242	-3.17551	mltn-9
WBGene00011430	19.773	2.18858	3.17547	T04C12.8
WBGene00001052	1.66678	15.0514	-3.17477	dop-1
WBGene00019877	5.15784	46.5481	-3.17388	R05D3.2
WBGene00003623	1.66678	15.0283	-3.17255	nhr-25
WBGene00016921	5.09867	0.566232	3.17066	C54F6.3
WBGene00004128	4.92116	44.2768	-3.16948	pqn-41
WBGene00019293	15.0985	1.6787	3.16899	K02A6.2
WBGene00014259	130.955	14.5879	3.16622	ZK1320.11
WBGene00016435	587.337	65.46	3.1655	C35B1.5
WBGene00007914	1.37092	12.2935	-3.16467	mys-4
WBGene00007384	2.90936	26.0602	-3.16307	swt-3
WBGene00008310	41.3703	4.62209	3.16198	C54E10.6
WBGene00010923	12.7909	114.478	-3.16189	rle-1
WBGene00008774	4.4478	39.7574	-3.16006	F13H10.3
WBGene00010632	62.9675	7.05561	3.15777	K07C5.9
WBGene00000704	27.1693	3.0461	3.15694	col-130
WBGene00008425	148.114	16.6274	3.15507	D2045.8
WBGene00000105	14.566	129.635	-3.15378	alg-1
WBGene00008260	267.579	30.0697	3.15358	C52G5.2
WBGene00014208	12.3767	109.959	-3.15127	ZK1067.2
WBGene00015250	2.37682	21.0773	-3.14858	B0546.3
WBGene00023159	40.7194	361.074	-3.14851	W06H8.5
WBGene00001453	1.48927	13.1973	-3.14757	flp-10
WBGene00000664	35.394	3.99633	3.14676	col-89
WBGene00013559	236.811	26.7555	3.14583	Y75B8A.28
WBGene00000746	162.729	18.3888	3.14557	col-173
WBGene00006671	1.07507	9.5123	-3.14536	twk-17
WBGene00009957	264.325	29.8843	3.14485	F53B2.8
WBGene00009431	6.75545	59.7354	-3.14446	dct-17
WBGene00003182	3.85609	34.0792	-3.14368	mef-2
WBGene00007260	3.79692	33.5462	-3.14325	olrn-1
WBGene00004984	4.32945	38.2278	-3.14236	spn-4
WBGene00015857	0.542535	4.78433	-3.14053	C16D9.1
WBGene00017812	0.542535	4.78433	-3.14053	F26A1.14
WBGene00017577	63.7367	7.24102	3.13786	F18F11.4
WBGene00011350	0.720047	6.33714	-3.13767	perm-1
WBGene00008593	20.483	2.32763	3.13749	clec-227
WBGene00008878	11.6666	102.635	-3.13706	ppfr-1
WBGene00003755	182.61	20.776	3.13578	nlp-17
WBGene00006887	3.67858	32.2715	-3.13304	vav-1
WBGene00011939	5.33535	46.7567	-3.13152	prmt-3
WBGene00010911	7.22881	63.2351	-3.12889	M106.3
WBGene00015427	80.3637	9.18783	3.12875	C04E6.13
WBGene00013160	7.58384	66.248	-3.12688	Y53F4B.13
WBGene00019493	4.32945	37.8106	-3.12653	catp-5
WBGene00004345	2.55434	22.3056	-3.12639	rgs-2
WBGene00013173	147.759	16.9287	3.1257	Y53F4B.27
WBGene00011079	6.75545	0.774819	3.12412	R07B1.7
WBGene00021078	4.98033	43.4193	-3.12402	unc-132
WBGene00007165	1.37092	11.9458	-3.12328	B0391.10
WBGene00007583	4.0336	35.1453	-3.12319	C14B4.2
WBGene00019973	66.6953	7.65819	3.12251	R09A1.3
WBGene00019766	3.56024	30.9736	-3.12099	M4.1
WBGene00008359	94.2096	10.8334	3.12039	nspc-17
WBGene00006737	6.16374	53.5242	-3.11831	ulp-2
WBGene00021906	4.15194	36.026	-3.11718	Y55B1AR.2
WBGene00000788	2961.14	341.305	3.11702	cpz-1
WBGene00003743	32.0213	3.69504	3.11537	nlp-5
WBGene00004060	5.21701	45.2039	-3.11515	pmp-3
WBGene00002240	1.37092	11.8763	-3.11486	ksr-2
WBGene00000227	3.97443	34.4269	-3.11471	atm-1
WBGene00009126	27.5243	238.355	-3.11434	pyk-1
WBGene00235114	5.09867	0.589409	3.11278	ZK105.13
WBGene00219307	54.2103	6.26761	3.11258	F56D6.17
WBGene00017814	1.31175	11.3432	-3.11226	F26A10.2
WBGene00020930	13.4417	116.216	-3.11202	hlh-30
WBGene00003828	801.121	92.7154	3.11114	nuc-1
WBGene00018416	7.87969	68.0326	-3.11001	retr-1
WBGene00007915	2.61351	22.5606	-3.10975	C34C6.2
WBGene00011500	163.735	18.9682	3.10971	T05G5.5
WBGene00000781	2401.86	278.288	3.1095	cpr-1
WBGene00017660	10.4832	1.21517	3.10885	F21C10.11
WBGene00012665	7.93886	68.4266	-3.10755	pph-5
WBGene00004947	5.27618	45.4588	-3.10699	sos-1
WBGene00000863	2.49517	21.4945	-3.10676	cya-1
WBGene00019376	5.27618	0.612585	3.10651	lipl-4
WBGene00016666	5.86789	0.682114	3.10476	C45E5.3
WBGene00002010	71.6064	615.527	-3.10366	hsp-6
WBGene00050943	26.5776	3.09245	3.10339	ZC412.10
WBGene00000508	6.57794	56.5139	-3.1029	cit-1.2
WBGene00001648	20.4239	175.409	-3.10239	goa-1
WBGene00019318	233.911	27.2422	3.10205	K02E10.4
WBGene00011662	8.35306	71.6249	-3.10009	T09F3.2
WBGene00012898	0.601706	5.15515	-3.09888	Y46G5A.6
WBGene00009901	15.5719	1.81775	3.09871	F49E12.8
WBGene00009526	0.542535	4.64527	-3.09797	clec-169
WBGene00008172	1.19341	10.2076	-3.09648	C48B4.9
WBGene00011328	1.37092	11.7141	-3.09502	T01D3.3
WBGene00016146	6.81462	0.797996	3.09418	C26F1.1
WBGene00044283	40.4235	4.73797	3.09285	spp-22
WBGene00004382	217.225	25.4808	3.09171	rnh-1.0
WBGene00017568	32.0805	3.76457	3.09114	F18E9.1
WBGene00022037	19.6546	167.482	-3.09107	acs-13
WBGene00011075	22.554	2.6521	3.08817	R07A4.4
WBGene00014108	288.053	33.8938	3.08724	ZK856.7
WBGene00015546	127.523	15.0051	3.08723	C06G1.2
WBGene00007053	22.6723	192.652	-3.08699	chd-7
WBGene00022245	15.9269	135.221	-3.08578	acp-6
WBGene00045433	5.4537	46.2932	-3.08549	F49D11.10
WBGene00001188	2.55434	21.6567	-3.08379	egl-20
WBGene00011146	18.2937	155.083	-3.08362	pde-2
WBGene00008211	14.0334	1.65552	3.08351	C49F5.7
WBGene00017834	21.3706	181.017	-3.08243	F26F12.3
WBGene00021890	10.1282	85.6698	-3.08041	Y54G2A.26
WBGene00022861	4.4478	37.602	-3.07965	dve-1
WBGene00001329	11.0749	93.6192	-3.07951	epn-1
WBGene00011906	23.3824	2.76798	3.07851	hsp-12.1
WBGene00016115	6.57794	55.5637	-3.07844	mdt-26
WBGene00010549	0.95673	8.07537	-3.07734	K03H4.2
WBGene00000750	6.34125	0.751643	3.07665	col-177
WBGene00001441	8.76725	73.9193	-3.07576	fkh-9
WBGene00000893	362.252	43.0253	3.07374	cyn-17
WBGene00007624	18.1754	152.927	-3.07279	hrde-1
WBGene00009818	569.35	67.6849	3.07241	acbp-3
WBGene00016234	45.453	5.41009	3.07065	C29G2.6
WBGene00011708	160.185	19.0841	3.06929	T11B7.5
WBGene00007704	0.542535	4.55256	-3.06889	mdt-21
WBGene00019188	5.4537	45.7601	-3.06878	H11E01.3
WBGene00020893	10.9566	1.30788	3.0665	T28C12.6
WBGene00012559	5.74955	48.1473	-3.06593	epg-3
WBGene00014759	1.07507	9.00242	-3.06588	F46A8.1
WBGene00013167	1.25258	10.4857	-3.06545	Y53F4B.21
WBGene00013509	17.347	2.07269	3.06511	Y71A12B.12
WBGene00235268	206.22	24.6464	3.06473	Y54G2A.76
WBGene00004150	52.021	6.22126	3.06381	pqn-67
WBGene00020478	21.7848	2.60575	3.06355	T13C2.2
WBGene00016450	280.064	33.523	3.06254	clec-5
WBGene00012168	19.8322	2.37399	3.06246	W01A8.6
WBGene00044568	46.9323	5.61867	3.06228	ntc-1
WBGene00001130	9.29979	77.6507	-3.06173	dyn-1
WBGene00021549	4.09277	34.1719	-3.06166	Y44E3A.4
WBGene00008292	36.8141	4.4135	3.06026	C54C8.4
WBGene00013046	14.3885	1.72505	3.0602	Y50E8A.1
WBGene00044617	0.897559	7.47278	-3.05757	bus-1
WBGene00012163	39.4176	4.73797	3.0565	VZK822L.2
WBGene00009240	7.58384	0.913877	3.05286	F28H7.7
WBGene00009229	12.1991	1.47011	3.05278	F28G4.4
WBGene00009258	20.6605	2.48987	3.05274	F29G6.2
WBGene00001708	4.0336	33.4535	-3.05201	grk-1
WBGene00019146	3.73775	30.9736	-3.0508	H02F09.3
WBGene00010053	3.97443	32.9204	-3.05016	F54D5.9
WBGene00008483	21.3706	2.58257	3.04875	E04D5.4
WBGene00002000	40.9561	338.871	-3.04859	hrp-2
WBGene00004309	30.542	3.69504	3.04713	rap-3
WBGene00001694	300.538	36.3737	3.04658	grd-5
WBGene00007976	3.50107	28.9109	-3.04575	C36B1.9
WBGene00000499	0.660877	5.45644	-3.04551	chk-2
WBGene00012835	2.37682	19.6172	-3.04501	ani-3
WBGene00194681	44.4471	5.38691	3.04456	F40D4.16
WBGene00000904	2.08097	17.1605	-3.04376	daf-8
WBGene00017245	10.1873	83.9779	-3.04323	F08D12.1
WBGene00000699	457.044	55.61	3.03892	col-125
WBGene00004398	1685.72	205.63	3.03524	rol-8
WBGene00044530	69.5946	8.49254	3.03471	F32D1.11
WBGene00013226	1.48927	12.2008	-3.0343	faah-5
WBGene00019014	30.6012	3.74139	3.03194	F57C12.2
WBGene00219436	25.2758	3.09245	3.03094	C49H3.16
WBGene00018571	18.8263	2.30446	3.03025	F47F2.3
WBGene00002255	435.861	53.3851	3.02936	lbp-3
WBGene00019899	10.4832	1.2847	3.02858	R05G6.5
WBGene00011978	5.80872	47.3824	-3.02806	T24B8.4
WBGene00004719	3.50107	28.5169	-3.02595	sad-1
WBGene00013819	18.7671	2.30446	3.02571	Y116F11A.6
WBGene00013477	29.8912	3.67186	3.02514	Y69E1A.5
WBGene00045275	7.99803	0.983406	3.02379	F18E3.12
WBGene00017796	8.53057	69.3768	-3.02374	F25G6.1
WBGene00019217	6.16374	50.1172	-3.02343	athp-2
WBGene00010367	1.96263	15.9553	-3.02318	H05L14.2
WBGene00019750	51.1334	6.29079	3.02295	M03D4.3
WBGene00002244	21.2522	172.651	-3.02217	laf-1
WBGene00009542	36.7549	298.591	-3.02216	copb-2
WBGene00013609	19.6546	2.42034	3.02159	clec-37
WBGene00015781	578.107	71.2077	3.02123	C14F11.6
WBGene00086560	5.15784	0.635761	3.02021	ZK355.8
WBGene00014643	1.25258	10.1612	-3.0201	B0391.8
WBGene00019908	0.838388	6.80067	-3.01999	R05H11.2
WBGene00001980	18.5896	150.633	-3.01847	hmr-1
WBGene00011190	31.6071	3.90363	3.01736	swt-6
WBGene00010062	139.771	17.2764	3.01619	lipl-1
WBGene00044169	14.3293	1.7714	3.016	C06C3.10
WBGene00021816	6.28208	50.7894	-3.01521	Y53G8AR.9
WBGene00004187	55.3937	447.731	-3.01484	prp-8
WBGene00014954	1.60761	12.9888	-3.01428	Y102A5C.5
WBGene00020421	18.2345	2.2581	3.01349	T10E10.4
WBGene00018898	36.3408	293.168	-3.01207	F55F10.1
WBGene00007877	9.77315	78.7864	-3.01105	C33A11.1
WBGene00016913	17.2878	139.207	-3.00941	lam-2
WBGene00006579	14.8618	119.669	-3.00937	tlk-1
WBGene00016423	1.07507	8.65477	-3.00906	tag-275
WBGene00004044	4.09277	32.9436	-3.00885	plk-3
WBGene00006876	55.6895	448.217	-3.00872	vab-10
WBGene00010925	3.61941	29.1195	-3.00816	M153.2
WBGene00000726	99.4166	12.363	3.00746	col-153
WBGene00002144	1.13424	9.1183	-3.00704	inx-22
WBGene00010744	3.91526	31.4603	-3.00635	K10D6.4
WBGene00045400	19.0629	2.37399	3.00539	C54D10.13
WBGene00002259	196.693	24.5074	3.00466	lbp-7
WBGene00019994	5.69038	45.6442	-3.00384	cdh-1
WBGene00010977	52.6718	6.5689	3.00331	R02D5.3
WBGene00004092	22.7315	2.83751	3.00199	ppt-1
WBGene00015313	8.64891	69.1914	-3	hpo-32
WBGene00010177	5.92706	47.4056	-2.99967	F57A8.1
WBGene00012444	3.97443	31.7848	-2.99952	Y15E3A.5
WBGene00015860	5.4537	0.682114	2.99915	C16D9.5
WBGene00019787	1.31175	10.4857	-2.99886	M70.5
WBGene00004980	33.2639	265.819	-2.99842	spk-1
WBGene00013024	3.26438	26.0834	-2.99825	cept-2
WBGene00018173	13.5601	1.70187	2.99417	F38B6.3
WBGene00016379	172.611	21.6799	2.99309	C33H5.13
WBGene00000935	7.52467	59.8977	-2.9928	daz-1
WBGene00006705	1.66678	13.2669	-2.99269	ubc-8
WBGene00000611	74.92	9.41959	2.99161	col-34
WBGene00016657	43.027	5.41009	2.99152	C44E12.1
WBGene00005543	0.838388	6.66161	-2.99018	sri-31
WBGene00013711	0.838388	6.66161	-2.99018	Y106G6G.2
WBGene00020245	2.08097	16.5116	-2.98815	T05B11.1
WBGene00009846	0.720047	5.71138	-2.98768	F48F5.2
WBGene00000417	1.90346	15.0978	-2.98764	ced-3
WBGene00000783	216.989	27.3813	2.98636	cpr-3
WBGene00013729	5.92706	46.9653	-2.98621	Y111B2A.3
WBGene00009995	1337.74	168.826	2.98618	F53F4.13
WBGene00009720	12.1991	1.53964	2.98612	F45B8.3
WBGene00001575	7.22881	0.913877	2.98369	gei-18
WBGene00004220	3.14604	24.855	-2.98193	ptr-5
WBGene00020966	0.720047	5.6882	-2.98181	W03A5.1
WBGene00007732	1.13424	8.95607	-2.98114	spe-44
WBGene00006487	13.6192	1.72505	2.98094	tag-141
WBGene00009953	1.19341	9.39642	-2.97702	F53A2.9
WBGene00022149	3.32355	26.1529	-2.97617	lin-65
WBGene00044737	139.889	17.7863	2.97545	ttr-45
WBGene00001038	42.7903	336.229	-2.97409	dnj-20
WBGene00045195	19.1813	2.44352	2.97267	F53F4.17
WBGene00011915	31.7254	4.04268	2.97226	T22C1.4
WBGene00010868	8.17554	64.1389	-2.97181	somi-1
WBGene00017781	22.6132	2.88387	2.97109	F25E2.3
WBGene00016250	69.4763	544.422	-2.97013	hsp-110
WBGene00018931	29.2995	3.74139	2.96923	ugt-52
WBGene00004032	11.8441	92.7385	-2.969	pkc-1
WBGene00012100	8.11637	63.4668	-2.9671	sipa-1
WBGene00007494	5.51287	0.70529	2.96651	C09G9.3
WBGene00045482	14.3885	1.84093	2.9664	T03F6.9
WBGene00017780	2.14014	16.7201	-2.96581	F25E2.2
WBGene00019772	233.201	29.8611	2.96524	M04G7.1
WBGene00017771	70.1863	9.00242	2.96281	F25B4.8
WBGene00016440	2.19931	17.1373	-2.96202	gipc-1
WBGene00006418	1.07507	8.37666	-2.96194	tag-38
WBGene00003002	31.0746	242.064	-2.96158	lin-13
WBGene00012290	17.2286	2.21175	2.96155	W05H12.2
WBGene00007374	7.11047	0.913877	2.95987	C06C3.3
WBGene00012046	7.4655	0.96023	2.95879	T26E4.4
WBGene00009261	130.836	16.836	2.95814	F30A10.2
WBGene00001477	103.44	13.3132	2.95787	fmo-2
WBGene00044007	68.1154	8.77066	2.95722	ZK1320.13
WBGene00019782	2.49517	19.3622	-2.95604	M60.7
WBGene00022257	1.54844	12.0153	-2.95599	puf-11
WBGene00003009	9.35896	72.5519	-2.95459	lin-23
WBGene00011312	4.68448	36.281	-2.95325	trcs-2
WBGene00008512	112.138	14.4952	2.95163	F01G10.10
WBGene00007891	17.6428	2.28128	2.95117	C33B4.2
WBGene00021698	3.91526	30.2783	-2.9511	frl-1
WBGene00015794	73.3816	9.48912	2.95107	C15F1.1
WBGene00007176	2.0218	15.6309	-2.95068	kcnl-1
WBGene00001391	63.3225	8.19125	2.95056	far-7
WBGene00008166	8.94476	69.1218	-2.95003	saps-1
WBGene00001751	19.5955	2.53622	2.94977	gst-3
WBGene00022302	41.7844	5.41009	2.94924	Y76B12C.8
WBGene00008865	116.517	15.0978	2.94813	F15G9.1
WBGene00015886	0.779218	6.01267	-2.94791	C17B7.12
WBGene00004212	185.687	24.067	2.94774	ptl-1
WBGene00020360	173.262	22.491	2.94553	math-41
WBGene00015946	9.35896	1.21517	2.94519	C18A3.10
WBGene00022866	9.53647	1.23835	2.94504	ZK1240.1
WBGene00021088	97.1681	748.05	-2.94458	W08E12.7
WBGene00000644	11.1341	1.44693	2.94391	col-68
WBGene00000529	1.72595	13.2669	-2.94237	clh-2
WBGene00003865	1.84429	14.1707	-2.94178	oma-2
WBGene00022258	5.4537	41.8665	-2.94049	Y73C8B.1
WBGene00007058	15.276	117.12	-2.93865	dmd-6
WBGene00018369	2.14014	16.3957	-2.93754	F42H10.5
WBGene00019801	4.27028	32.7118	-2.93741	aak-1
WBGene00019205	16.4003	125.464	-2.93548	kcc-2
WBGene00009243	91.6653	11.9922	2.93428	F29C6.1
WBGene00018363	18.2937	2.39716	2.93195	F42G9.4
WBGene00020105	49.7725	6.52255	2.93184	R148.7
WBGene00008183	10.6015	80.8027	-2.93013	rin-1
WBGene00000838	14.2701	108.684	-2.92907	cul-3
WBGene00009959	0.720047	5.47962	-2.92791	F53B6.4
WBGene00016004	11.6666	88.7522	-2.9274	C18H9.6
WBGene00007560	279.059	36.7213	2.92588	C14A4.9
WBGene00008146	8.17554	1.07611	2.92549	C47E8.9
WBGene00004144	2.61351	19.8489	-2.925	pqn-60
WBGene00004307	9.89149	75.0782	-2.92413	rap-1
WBGene00015059	1.48927	11.2969	-2.92325	B0228.1
WBGene00007009	18.2937	138.767	-2.92324	wwp-1
WBGene00002583	21.2522	161.086	-2.92214	let-363
WBGene00001538	6.99213	52.9911	-2.92195	gcy-12
WBGene00002077	78.1744	592.305	-2.92157	imb-3
WBGene00022462	3.14604	23.8353	-2.92149	Y110A7A.15
WBGene00002248	4.92116	37.2544	-2.92034	lam-3
WBGene00016097	91.3102	12.0849	2.91757	C25E10.8
WBGene00019357	175.333	23.2095	2.91731	cpg-8
WBGene00006975	22.9682	173.439	-2.91672	zfp-1
WBGene00019482	4.4478	0.589409	2.91575	K07C11.10
WBGene00007883	146.102	19.3622	2.91566	C33A12.4
WBGene00011945	2.79102	21.0541	-2.91524	hpo-24
WBGene00007944	8.58974	64.7647	-2.91452	C34F6.10
WBGene00022337	19.1221	2.53622	2.91449	Y82E9BR.4
WBGene00016811	3.85609	29.0731	-2.91448	C50D2.8
WBGene00018310	0.779218	5.87361	-2.91415	F41G4.7
WBGene00017678	32.1988	4.27445	2.9132	asp-12
WBGene00010790	1151.77	152.997	2.91227	sodh-1
WBGene00050903	9.65481	1.2847	2.90982	Y17D7C.4
WBGene00016000	6.51877	0.867525	2.90962	C18H9.1
WBGene00019105	80.0087	10.6479	2.90958	asp-8
WBGene00007347	98.2332	13.0815	2.90869	C05G5.1
WBGene00008226	40.0685	5.34056	2.90741	C50B8.4
WBGene00077714	5.98623	0.797996	2.9072	R102.11
WBGene00016177	5.80872	0.774819	2.90629	C28C12.1
WBGene00018975	1.13424	8.49254	-2.90447	F56E10.1
WBGene00015658	5.21701	39.039	-2.90362	tsg-101
WBGene00010505	25.3942	3.39375	2.90355	K02D3.2
WBGene00021921	6.4596	48.3095	-2.90279	Y55F3AM.3
WBGene00009895	325.744	43.5583	2.90272	scl-2
WBGene00009974	12.495	93.4107	-2.90224	F53C11.4
WBGene00014156	7.34716	0.983406	2.90133	ZK930.6
WBGene00003826	9.24061	69.0291	-2.90114	ntl-3
WBGene00001428	1025.26	137.33	2.90027	fkb-3
WBGene00007818	24.4475	3.27786	2.89886	C30F2.4
WBGene00020209	13.9743	104.141	-2.8977	T04C9.1
WBGene00018732	89.3576	11.9922	2.8975	F53A9.9
WBGene00015169	17.1695	2.30446	2.89735	B0403.5
WBGene00017841	77.4052	10.393	2.89682	F26G1.5
WBGene00012481	1.66678	12.4093	-2.89629	Y18D10A.11
WBGene00008500	33.0272	4.43668	2.8961	F01D5.10
WBGene00006498	9.65481	71.8103	-2.89487	ten-1
WBGene00022357	46.5773	6.26761	2.89364	kbp-4
WBGene00007807	10.0098	74.3597	-2.8931	C29F3.7
WBGene00000465	4.74365	35.238	-2.89306	cpg-1
WBGene00020114	12.7317	94.5695	-2.89295	pde-4
WBGene00008655	100.186	13.4986	2.89179	lips-3
WBGene00013539	42.3762	5.71138	2.89134	Y73F8A.35
WBGene00044736	39.9502	5.38691	2.89067	gfrp-1
WBGene00195175	1.48927	11.0419	-2.89032	Y105E8A.36
WBGene00006933	8.0572	59.6891	-2.88912	vps-35
WBGene00000972	1.84429	13.6609	-2.88891	dhs-8
WBGene00010488	77.9969	10.5321	2.88863	K02A11.3
WBGene00001082	8.23471	60.9406	-2.88761	dpy-23
WBGene00006690	0.95673	7.07878	-2.88732	twk-39
WBGene00006352	17.1103	126.553	-2.8868	sur-6
WBGene00194667	8.4714	1.14564	2.88645	Y105C5A.1271
WBGene00020858	0.779218	5.75773	-2.8854	mop-25.3
WBGene00009186	2.37682	17.5545	-2.88473	trcs-1
WBGene00009634	51.0742	6.91655	2.88447	nspc-9
WBGene00011739	84.2689	11.4128	2.88435	T12G3.4
WBGene00018342	448.76	60.8479	2.88266	F42A10.6
WBGene00020464	4.38862	32.3642	-2.88256	T12E12.3
WBGene00021313	6.34125	46.7335	-2.88162	paqr-2
WBGene00000618	1400.81	190.079	2.88159	col-41
WBGene00011223	25.5125	3.46327	2.881	R10H10.4
WBGene00001080	8.23471	60.6393	-2.88046	dpy-21
WBGene00012132	8.94476	1.21517	2.87989	ifta-2
WBGene00001091	38.2342	281.255	-2.87894	drh-2
WBGene00008762	5.4537	40.1051	-2.87848	ztf-2
WBGene00044758	0.720047	5.29421	-2.87825	Y37H2A.12
WBGene00011680	3.26438	23.9975	-2.878	T10B10.3
WBGene00006977	1.90346	13.9853	-2.87722	zif-1
WBGene00012668	112.967	15.3759	2.87715	Y39B6A.5
WBGene00021050	15.2168	111.766	-2.87674	W05H9.3
WBGene00000835	297.461	40.4991	2.87674	cuc-1
WBGene00001252	5.51287	0.751643	2.87468	elt-4
WBGene00022845	19.9505	2.72163	2.87388	ZK1055.4
WBGene00007646	41.4294	303.551	-2.87321	nkb-1
WBGene00017363	5.33535	0.728467	2.87265	F10G2.2
WBGene00001365	3.14604	23.0241	-2.87154	exc-4
WBGene00006805	16.6961	122.126	-2.87079	unc-73
WBGene00014307	880.587	120.411	2.8705	F07H5.3
WBGene00021972	5.15784	0.70529	2.87048	glb-31
WBGene00022574	21.2522	2.90704	2.86999	ZC239.16
WBGene00006996	9.00393	65.8076	-2.86963	zyg-11
WBGene00022417	12.4358	1.70187	2.86931	Y102A11A.7
WBGene00044138	25.8084	3.5328	2.86895	sssh-1
WBGene00013515	12.14	88.6131	-2.86776	Y73F4A.2
WBGene00017711	1.90346	13.8926	-2.86762	F22E5.13
WBGene00019173	1.07507	7.8436	-2.86708	H08J11.2
WBGene00006820	32.4355	236.548	-2.86649	unc-89
WBGene00044650	8.4714	61.6591	-2.86364	Y71G10AR.4
WBGene00020589	116.872	16.0712	2.86238	T19H12.3
WBGene00021326	121.724	16.7433	2.86196	Y34B4A.10
WBGene00022167	2.49517	18.1339	-2.86148	Y71H2AM.2
WBGene00008436	74.6833	10.2771	2.86135	DH11.2
WBGene00000681	197.462	27.1727	2.86135	col-107
WBGene00007450	29.1811	4.01951	2.85994	C08F11.1
WBGene00013884	82.6713	11.3896	2.85967	ZC412.3
WBGene00016405	74.0916	537.238	-2.85818	hecd-1
WBGene00050875	96.6356	13.3364	2.85719	bah-1
WBGene00000647	4.15194	30.0465	-2.85534	col-71
WBGene00008583	41.962	5.80409	2.85394	ugt-65
WBGene00006950	194.977	26.9873	2.85295	wrt-4
WBGene00020670	9.77315	1.35423	2.85135	T22B2.6
WBGene00002274	188.705	26.1529	2.85109	lec-11
WBGene00010730	9.65481	69.5158	-2.84802	ensa-1
WBGene00020068	24.0333	172.813	-2.84611	cra-1
WBGene00194649	1.07507	7.72772	-2.84561	Y57G11C.1130
WBGene00009976	4.4478	31.9702	-2.84556	swan-2
WBGene00022300	1.60761	11.5518	-2.84513	Y76B12C.6
WBGene00014150	73.3224	10.2076	2.84461	ZK909.6
WBGene00017618	42.4945	5.91997	2.84362	F20A1.6
WBGene00017018	196.989	27.474	2.84198	D1014.5
WBGene00011531	6.51877	46.7335	-2.84179	rsbp-1
WBGene00020593	1.25258	8.97924	-2.84169	ugt-11
WBGene00013247	1.90346	13.6377	-2.8409	Y57A10A.2
WBGene00003785	16.8145	120.457	-2.84075	nos-3
WBGene00004203	6.4596	46.27	-2.84056	swsn-1
WBGene00044198	5.21701	0.728467	2.84029	F56H9.6
WBGene00003903	13.0867	93.5961	-2.83835	pab-2
WBGene00009927	25.0983	3.50963	2.8382	F52B11.5
WBGene00004238	12.495	89.3548	-2.83819	ptr-24
WBGene00003044	252.609	35.3771	2.83602	lir-1
WBGene00010502	7.64301	54.5671	-2.83582	K02C4.3
WBGene00018782	57.228	408.423	-2.83527	cct-3
WBGene00017039	1.31175	9.35007	-2.83348	trk-1
WBGene00012389	4.98033	35.4698	-2.83228	Y6B3B.4
WBGene00013189	12.85	91.4638	-2.83143	Y54E2A.4
WBGene00013147	7.82052	1.09929	2.8307	eyg-1
WBGene00020311	50.8376	7.14831	2.83022	T07D3.9
WBGene00019629	11.3116	80.3624	-2.82872	cid-1
WBGene00000444	0.660877	4.69162	-2.82763	ceh-21
WBGene00045050	11.2524	1.58599	2.82678	ZC15.10
WBGene00007325	84.0914	11.8531	2.82669	C05C9.1
WBGene00000556	5.98623	0.844348	2.82574	cnc-2
WBGene00008121	1.72595	12.2239	-2.82425	C46F11.6
WBGene00021540	12.3767	1.74823	2.82366	Y42H9AR.5
WBGene00019734	36.8141	5.2015	2.82326	M02E1.2
WBGene00021445	30.8971	4.36715	2.8227	Y39A3CR.5
WBGene00021985	2.43599	17.23	-2.82234	Y59C2A.2
WBGene00001776	132.671	18.7828	2.82036	gst-28
WBGene00008173	4.38862	30.9968	-2.82028	C48B4.10
WBGene00000652	254.444	36.026	2.82023	col-76
WBGene00012386	13.9743	98.6949	-2.8202	agef-1
WBGene00021590	3.79692	26.8018	-2.81943	Y46D2A.2
WBGene00013407	4.09277	28.8877	-2.81931	Y63D3A.8
WBGene00002297	4.32945	30.5564	-2.81922	ect-2
WBGene00004764	2.19931	15.515	-2.81854	sel-7
WBGene00003564	29.4178	207.369	-2.81744	ncs-2
WBGene00020574	35.8082	5.08562	2.8158	T19D7.6
WBGene00010396	39.3585	5.5955	2.81434	H13N06.2
WBGene00001320	24.8617	174.875	-2.81433	ent-1
WBGene00017560	95.6889	13.6145	2.81321	F18C5.5
WBGene00006760	20.7197	145.581	-2.81274	unc-23
WBGene00007227	21.2522	149.15	-2.81107	C01G6.5
WBGene00009857	13.5601	1.93364	2.80998	clec-28
WBGene00020294	2.19931	15.3991	-2.80772	T06F4.1
WBGene00018694	27.6427	3.94998	2.80698	F52E1.5
WBGene00185098	16.9328	2.42034	2.80654	Y71G12B.35
WBGene00019249	19.773	138.257	-2.80575	H28G03.1
WBGene00001711	16.5778	2.37399	2.80387	grl-2
WBGene00019320	15.0985	2.1654	2.8017	K02E10.6
WBGene00012999	14.921	104.025	-2.80152	rpoa-1
WBGene00008519	10.069	70.1648	-2.80083	cyp-13B1
WBGene00000231	18.8854	131.513	-2.79986	atx-2
WBGene00001651	19.8322	138.002	-2.79878	gon-2
WBGene00015822	14.0926	2.02634	2.79799	C16B8.2
WBGene00008496	177.344	25.504	2.79776	F01D5.6
WBGene00021974	5.86789	0.844348	2.79693	Y57G7A.11
WBGene00021532	143.617	20.7065	2.79407	Y42G9A.2
WBGene00016534	1.13424	7.86678	-2.79405	C39D10.7
WBGene00010912	17.7612	123.146	-2.79357	gmps-1
WBGene00007588	24.7433	171.306	-2.79147	C14C10.5
WBGene00017288	2.08097	14.4025	-2.79099	F09E5.10
WBGene00019018	7.11047	49.167	-2.78967	abts-3
WBGene00016701	0.95673	6.61526	-2.78961	C46A5.5
WBGene00020103	1.19341	8.2376	-2.78713	R148.4
WBGene00044787	5.98623	0.867525	2.78667	C54D10.12
WBGene00011226	37.6425	5.45644	2.78633	R11.1
WBGene00000934	0.95673	6.59208	-2.78455	dat-1
WBGene00021865	5.33535	0.774819	2.78365	fbxa-66
WBGene00004091	359.59	52.2263	2.7835	pps-1
WBGene00009203	0.897559	6.17491	-2.78234	aptf-3
WBGene00004786	1.0159	6.98608	-2.78172	sex-1
WBGene00018862	8.4714	58.2521	-2.78164	wago-2
WBGene00006945	10.6607	73.2936	-2.78138	wars-1
WBGene00002694	14.3293	98.5094	-2.7813	let-502
WBGene00008214	1.37092	9.41959	-2.78052	gem-1
WBGene00016530	43.3821	6.31396	2.78048	C39D10.2
WBGene00010714	68.8254	10.0222	2.77975	mam-3
WBGene00017998	684.732	99.7378	2.77933	F33D4.6
WBGene00006811	5.57204	38.251	-2.77922	unc-79
WBGene00004043	5.27618	36.1651	-2.77703	plk-2
WBGene00012524	5.27618	36.1651	-2.77703	Y32B12B.4
WBGene00021714	2.90936	19.9417	-2.77701	cyh-1
WBGene00010537	2.67268	18.3193	-2.77701	mys-2
WBGene00001985	1.0159	6.9629	-2.77693	hop-1
WBGene00006490	15.3944	105.439	-2.77594	kdin-1
WBGene00000186	6.40043	43.8365	-2.77589	ark-1
WBGene00002030	19.418	2.83751	2.77469	hst-3.1
WBGene00016741	4.0336	27.5898	-2.774	C48B6.3
WBGene00012769	17.6428	120.62	-2.77331	Y41E3.11
WBGene00008848	3.38272	23.1168	-2.77268	inft-2
WBGene00014090	158.706	23.2327	2.77212	ZK822.2
WBGene00016162	12.1991	83.3058	-2.77164	crh-2
WBGene00007758	9.71398	1.42376	2.77036	C27A7.8
WBGene00044167	10.6607	1.56281	2.77008	C36A4.11
WBGene00011279	4.92116	33.5693	-2.77007	asd-1
WBGene00044009	33.5597	4.92338	2.76901	ZK822.6
WBGene00007880	727.749	106.83	2.76813	C33A12.1
WBGene00017032	6.69628	0.983406	2.7675	D1044.7
WBGene00015231	1.78512	12.1544	-2.76739	cutl-14
WBGene00004235	11.4299	77.558	-2.76246	ptr-21
WBGene00006510	324.975	47.9155	2.76176	mtrr-1
WBGene00011020	31.3113	4.62209	2.76006	R05A10.3
WBGene00045366	88.2925	13.0351	2.75989	Y17D7C.3
WBGene00004168	43.3821	6.40667	2.75945	pqn-88
WBGene00001258	21.4889	145.395	-2.75831	emb-4
WBGene00015284	51.7843	7.65819	2.75744	C01B10.10
WBGene00017195	5.74955	38.8767	-2.75739	glo-4
WBGene00019421	25.4534	3.76457	2.7573	K05F6.10
WBGene00003888	80.6004	11.9226	2.75708	osm-8
WBGene00023417	72.849	10.787	2.75562	swm-1
WBGene00001984	75.3342	11.1578	2.75525	hog-1
WBGene00000549	16.1636	109.124	-2.75515	cls-2
WBGene00001243	820.765	121.732	2.75326	elo-5
WBGene00006375	5.98623	40.36	-2.75321	syp-1
WBGene00021610	1.90346	12.8033	-2.74982	nhr-237
WBGene00018113	20.483	3.0461	2.74939	F36H9.5
WBGene00022465	7.70218	1.14564	2.74911	ift-20
WBGene00015496	39.9502	5.94314	2.7489	C05E11.7
WBGene00007072	2.08097	13.9853	-2.74859	ugt-1
WBGene00022390	1.72595	11.5982	-2.74844	him-19
WBGene00003404	10.8382	72.8069	-2.74795	mpz-1
WBGene00002257	324.028	48.24	2.74782	lbp-5
WBGene00008693	0.720047	4.83068	-2.74606	F11C1.4
WBGene00012271	26.6368	3.97315	2.74506	W05B2.2
WBGene00015083	1.90346	12.757	-2.74459	egg-1
WBGene00004978	18.6487	124.93	-2.74398	spg-7
WBGene00001110	3.20521	21.4713	-2.74392	duo-1
WBGene00001488	31.0154	207.716	-2.74356	frm-1
WBGene00022101	2.31765	15.515	-2.74292	Y69A2AR.32
WBGene00013035	359.708	53.7559	2.74233	Y49E10.16
WBGene00044339	2.0218	13.5218	-2.74158	nspc-4
WBGene00194921	41.9028	6.26761	2.74106	ZK742.7
WBGene00003047	11.785	78.74	-2.74015	lis-1
WBGene00044258	0.660877	4.4135	-2.73947	Y57G11C.51
WBGene00012383	64.5651	9.67453	2.73849	ttr-17
WBGene00023504	39.1809	5.87361	2.73783	F26F2.8
WBGene00003096	514.498	77.164	2.73717	lys-7
WBGene00007703	25.5125	170.008	-2.73633	gbf-1
WBGene00044807	9.95066	1.49329	2.7363	T19H5.6
WBGene00004732	23.7966	158.559	-2.7362	sax-7
WBGene00020148	32.9089	4.94656	2.73398	T01D1.3
WBGene00016291	1.66678	11.0883	-2.7339	C31H1.8
WBGene00001006	11.4299	76.0284	-2.73372	dlg-1
WBGene00000958	4.4478	29.583	-2.73361	dgk-1
WBGene00011393	493.079	74.2206	2.73193	T03D8.6
WBGene00004076	56.2221	373.381	-2.73144	pod-2
WBGene00010845	12.2583	81.4053	-2.73136	M03C11.8
WBGene00012456	11.9033	1.79458	2.72964	Y17D7C.2
WBGene00002247	27.761	184.1	-2.72935	lam-1
WBGene00018992	7.28798	1.09929	2.72895	trpl-1
WBGene00010787	2.55434	16.9287	-2.72845	K12D12.5
WBGene00015056	0.95673	6.33714	-2.72765	B0222.5
WBGene00015245	2.25848	14.9587	-2.72756	B0524.6
WBGene00013762	2.0218	13.3827	-2.72666	Y113G7B.12
WBGene00007553	2.61351	17.2764	-2.72474	C13G3.1
WBGene00015735	7.11047	46.9884	-2.72429	pdfr-1
WBGene00003242	67.1686	443.814	-2.72409	mig-6
WBGene00001531	4.50697	0.682114	2.72407	gcy-4
WBGene00044641	22.2581	3.37057	2.72327	T01D1.8
WBGene00022201	18.8854	124.536	-2.72122	Y71H10B.1
WBGene00219329	4.80282	0.728467	2.72095	K02D10.8
WBGene00006472	18.2937	120.573	-2.72049	tag-123
WBGene00014119	14.8618	97.9532	-2.72048	ZK858.6
WBGene00004313	19.1813	126.414	-2.72038	rbc-1
WBGene00009438	17.1695	2.60575	2.72008	F35G2.5
WBGene00000692	119.89	18.2034	2.71943	col-118
WBGene00017243	7.99803	1.21517	2.71849	F08C6.5
WBGene00009220	1.90346	12.5252	-2.71814	F28D9.4
WBGene00023503	8.29388	1.26152	2.71688	F17C11.13
WBGene00004178	30.0687	197.635	-2.7165	prg-1
WBGene00010468	123.44	18.7828	2.71632	K01D12.9
WBGene00016108	61.4291	9.35007	2.71587	C25G6.3
WBGene00009157	52.4352	7.98266	2.71559	F26E4.2
WBGene00016865	56.3404	8.58525	2.71424	ets-9
WBGene00021369	6.0454	39.6415	-2.7131	siah-1
WBGene00000984	103.559	15.7931	2.71308	dhs-21
WBGene00010776	3.38272	22.1666	-2.71213	pix-1
WBGene00044569	7.0513	1.07611	2.71206	C25F6.8
WBGene00010521	5.98623	0.913877	2.71158	K03A11.4
WBGene00020250	62.6125	9.55865	2.71157	T05C1.3
WBGene00018874	61.9616	9.46595	2.71056	tag-234
WBGene00013985	16.5186	108.035	-2.70933	sec-16
WBGene00003569	2.14014	13.9853	-2.70814	ncx-4
WBGene00015418	19.6546	128.384	-2.70752	pac-1
WBGene00006940	4.56614	29.8148	-2.70698	wee-1.3
WBGene00019653	34.8615	5.34056	2.70657	K11G9.2
WBGene00021056	1.31175	8.56207	-2.70646	W06B4.1
WBGene00000867	0.95673	6.24444	-2.70639	cyb-2.2
WBGene00014015	9.41813	61.4505	-2.70591	panl-3
WBGene00020149	234.385	36.0029	2.7027	T01D1.4
WBGene00020766	14.0926	2.1654	2.70223	T24C12.4
WBGene00004804	35.6307	231.82	-2.70181	skn-1
WBGene00002850	40.601	264.081	-2.70139	let-716
WBGene00017688	137.227	21.1005	2.70121	ttr-35
WBGene00013198	4.38862	28.5401	-2.70115	Y54E5A.2
WBGene00012125	4.21111	27.3813	-2.70092	T28D6.5
WBGene00018069	34.8615	5.36373	2.70032	F35H10.3
WBGene00003163	17.5837	114.061	-2.69749	mdl-1
WBGene00020532	22.909	3.5328	2.69703	math-42
WBGene00006563	2.31765	15.0283	-2.69694	teg-1
WBGene00007463	145.037	939.208	-2.69502	C08H9.2
WBGene00015561	67.4053	10.4162	2.69404	C07A12.7
WBGene00004488	7729.76	1194.91	2.69352	rps-19
WBGene00004755	43.9146	284.059	-2.69342	sec-24.1
WBGene00016204	102.671	15.8858	2.69222	gsto-1
WBGene00007973	14.8618	2.30446	2.68911	C36B1.6
WBGene00012960	12.0216	1.86411	2.68908	Y47H10A.4
WBGene00007966	1.37092	8.84019	-2.68893	C36A4.5
WBGene00023069	88.3517	13.7072	2.68832	rncs-1
WBGene00003100	1.13424	7.31055	-2.68825	mab-3
WBGene00000082	1.43009	9.21101	-2.68725	adt-1
WBGene00013900	20.3647	3.16198	2.68717	ugt-18
WBGene00017699	10.1873	65.599	-2.6869	flcn-1
WBGene00013544	5.09867	32.8277	-2.68672	Y75B8A.7
WBGene00003397	7.16964	46.1541	-2.68649	mom-5
WBGene00009057	6.10457	39.2939	-2.68634	cept-1
WBGene00006840	36.6366	235.783	-2.6861	unc-116
WBGene00018763	63.7367	9.9063	2.68571	F53F10.1
WBGene00006970	2.19931	14.1476	-2.68543	zag-1
WBGene00004118	17.347	2.69846	2.68448	pqn-29
WBGene00010976	1.25258	8.05219	-2.68448	R02D5.1
WBGene00004454	14672.8	2283.67	2.68372	rpl-41
WBGene00012866	45.6305	7.10196	2.68371	Y45F10A.3
WBGene00020561	134.268	20.9151	2.6825	T19C3.3
WBGene00044107	49.0033	7.63502	2.68217	F58G6.9
WBGene00044553	34.2698	5.34056	2.68187	T23B12.11
WBGene00012114	0.897559	5.75773	-2.68142	T28B8.3
WBGene00004278	219.533	34.2415	2.68062	rab-19
WBGene00014194	14.4476	2.2581	2.67765	ZK1037.6
WBGene00015442	14.4476	2.2581	2.67765	C04F1.1
WBGene00012140	1107.27	173.16	2.67683	T28F4.5
WBGene00009429	2.14014	13.684	-2.67672	F35E12.5
WBGene00019057	103.795	16.2334	2.6767	F58F9.3
WBGene00021772	22.4357	3.50963	2.6764	math-45
WBGene00006524	102.671	16.0712	2.67548	tap-1
WBGene00004677	588.462	92.136	2.67511	rrn-3.56
WBGene00001858	20.7789	3.25469	2.67453	hil-7
WBGene00002025	62.0208	395.839	-2.67409	hsp-60
WBGene00019495	561.362	87.9642	2.67394	sdz-24
WBGene00011746	4.0336	25.7357	-2.67363	T13F2.6
WBGene00018152	24.3883	155.57	-2.6733	acs-4
WBGene00008685	13.0275	83.0972	-2.67324	mon-2
WBGene00019441	1.0159	6.4762	-2.67239	K06B9.4
WBGene00015753	43.7962	6.8702	2.67238	C14B9.3
WBGene00015645	34.329	5.38691	2.6719	lips-7
WBGene00007855	65.0385	10.2076	2.67165	C31H5.4
WBGene00008833	6.99213	1.09929	2.66916	F14H8.2
WBGene00016460	1.72595	10.9724	-2.66842	C35E7.8
WBGene00009770	8.76725	55.7027	-2.66755	F46B6.5
WBGene00022078	4.50697	28.6328	-2.66744	epg-9
WBGene00002632	9.35896	59.3414	-2.66462	let-413
WBGene00015484	15.8677	100.595	-2.6644	atgl-1
WBGene00015460	82.908	13.0815	2.66399	C05C8.1
WBGene00012429	59.5356	9.39642	2.66357	Y11D7A.5
WBGene00006949	22.9682	3.62551	2.66338	wrt-3
WBGene00044067	2.31765	14.6806	-2.66318	hke-4.1
WBGene00009595	220.657	34.844	2.66282	F40F12.7
WBGene00009294	496.866	78.5546	2.66109	F31D4.9
WBGene00001461	267.935	42.3763	2.66055	flp-18
WBGene00011683	189.829	30.0234	2.66055	phat-6
WBGene00016013	4.15194	26.2456	-2.66022	C23G10.6
WBGene00016326	25.0392	158.235	-2.65981	ubr-1
WBGene00011495	58.4114	9.25736	2.65758	T05F1.11
WBGene00000369	9.18144	57.9277	-2.65746	ccf-1
WBGene00000742	2.31765	14.6111	-2.65633	col-169
WBGene00019448	1.07507	6.77749	-2.65632	frpr-13
WBGene00015188	1.13424	7.14831	-2.65587	B0432.7
WBGene00007435	3.32355	20.9382	-2.65534	C08B11.8
WBGene00007724	35.0982	5.57232	2.65505	C25F9.4
WBGene00020043	19.4771	3.09245	2.65496	R13A1.5
WBGene00008913	5.86789	36.9299	-2.65388	F17C11.1
WBGene00019748	11.5483	72.6678	-2.65364	atg-2
WBGene00012988	4.38862	27.613	-2.65351	ztf-22
WBGene00009328	15.5127	2.46669	2.6528	F32D8.3
WBGene00006656	0.95673	6.01267	-2.65182	twk-1
WBGene00016117	15.6902	98.4863	-2.65006	C25H3.8
WBGene00006593	7.64301	47.9155	-2.64828	tol-1
WBGene00021733	5.4537	34.1719	-2.64751	otub-2
WBGene00022505	10.8974	68.2411	-2.64666	ZC21.3
WBGene00006369	11.3708	71.115	-2.64483	sym-4
WBGene00009824	5.63121	35.1917	-2.64372	gpdh-1
WBGene00002202	56.6954	353.982	-2.64237	kin-19
WBGene00022873	16.6961	2.67528	2.64175	ZK1240.9
WBGene00004509	10.3649	64.672	-2.64144	rrf-2
WBGene00019520	305.33	48.9353	2.64142	K08B12.1
WBGene00021534	29.7728	185.652	-2.64054	mvk-1
WBGene00010647	18.4121	2.9534	2.6402	K08C7.4
WBGene00000422	5.98623	0.96023	2.6402	ced-8
WBGene00021011	0.897559	5.5955	-2.64019	W03G1.5
WBGene00004443	9961.91	1598.41	2.63978	rpl-29
WBGene00003522	4.86199	30.3015	-2.63977	nas-3
WBGene00019846	35.1573	5.64185	2.63959	gpx-7
WBGene00012938	15.2168	2.44352	2.63864	Y47D3A.32
WBGene00000747	12.6133	2.02634	2.638	col-174
WBGene00006504	19.9505	124.073	-2.63669	kcc-1
WBGene00004167	53.6186	333.332	-2.63616	pqn-87
WBGene00020725	5.69038	35.3539	-2.63527	cnp-3
WBGene00016894	19.418	120.596	-2.63472	C53B7.3
WBGene00016782	1.60761	9.97583	-2.63352	phat-3
WBGene00003844	363.968	58.6693	2.63314	odc-1
WBGene00003150	21.9031	135.823	-2.63252	mbk-2
WBGene00012810	53.7961	8.67795	2.63207	Y43F8A.3
WBGene00194687	4.80282	0.774819	2.63195	F57C12.6
WBGene00004988	980.585	158.235	2.63158	spp-3
WBGene00006464	34.8023	5.61867	2.63088	bath-47
WBGene00017885	1.31175	8.12172	-2.63029	dip-2
WBGene00017880	26.1634	4.22809	2.62947	F28A12.3
WBGene00013808	14.1518	87.547	-2.62908	sfa-1
WBGene00013877	7.34716	45.4125	-2.62783	ZC376.6
WBGene00007277	2.49517	15.4223	-2.62781	asfl-1
WBGene00012149	159.238	25.7821	2.62674	VF13D12L.3
WBGene00009234	2.43599	15.0283	-2.6251	F28H6.6
WBGene00195185	18.3529	2.97657	2.62428	F19G12.9
WBGene00009049	126.043	20.4515	2.62364	F22B8.7
WBGene00009460	30.542	188.202	-2.62341	F36A2.13
WBGene00004932	5.63121	0.913877	2.62337	sod-3
WBGene00009227	6.34125	1.02976	2.62246	F28G4.2
WBGene00001678	3.20521	19.7331	-2.62212	gpa-16
WBGene00008553	14.3293	2.32763	2.62203	F07C6.2
WBGene00011806	6.63711	40.8235	-2.62077	ekl-6
WBGene00017390	5.33535	0.867525	2.62061	F12A10.1
WBGene00006746	4.15194	25.5272	-2.62017	unc-6
WBGene00001877	6.0454	0.983406	2.61998	his-3
WBGene00000496	2.90936	17.879	-2.61949	chs-1
WBGene00007643	0.95673	5.87361	-2.61807	2016-03-03
WBGene00020381	4.32945	0.70529	2.6179	T09B4.7
WBGene00016418	13.1459	80.6173	-2.61648	hpo-27
WBGene00044554	1.07507	6.59208	-2.6163	F41E6.15
WBGene00021531	36.2816	5.91997	2.61558	Y42G9A.1
WBGene00009636	50.1867	8.19125	2.61515	F42F12.4
WBGene00009891	10.424	1.70187	2.61472	scl-10
WBGene00022472	25.0392	4.08904	2.61435	Y119C1B.6
WBGene00001179	5.86789	35.9102	-2.61348	egl-10
WBGene00010477	0.779218	4.76115	-2.61121	enu-3.6
WBGene00003592	7.99803	48.8657	-2.61111	nfi-1
WBGene00008511	3.50107	21.3786	-2.6103	F01G10.9
WBGene00003091	814.079	133.343	2.61002	lys-2
WBGene00013043	6.99213	1.14564	2.60958	arrd-16
WBGene00003245	1.31175	8.00584	-2.60956	mig-13
WBGene00023460	10.6607	1.74823	2.60834	F46H6.5
WBGene00001644	57.9972	9.5123	2.60812	gly-19
WBGene00008549	30.187	183.868	-2.60667	din-1
WBGene00003847	11.1932	68.1716	-2.60654	blmp-1
WBGene00007092	3.20521	19.5013	-2.60508	B0001.7
WBGene00008572	343.85	56.5371	2.60451	F08B12.4
WBGene00002267	323.082	53.2229	2.60178	lec-4
WBGene00019280	156.28	25.7589	2.60099	K01A2.5
WBGene00020510	3.0277	18.3657	-2.60072	T14G11.1
WBGene00011230	11.3116	68.612	-2.60066	nud-2
WBGene00021506	20.2463	122.682	-2.59919	Y41D4A.4
WBGene00012894	9.29979	56.3517	-2.59919	tbc-17
WBGene00022172	1.25258	7.58866	-2.59894	cosa-1
WBGene00001481	5.57204	33.7548	-2.59881	fog-1
WBGene00004892	5.92706	35.887	-2.59807	sms-1
WBGene00010756	2.31765	14.0317	-2.59795	K10G9.2
WBGene00006895	23.2049	3.8341	2.59747	ver-2
WBGene00009475	79.0028	13.0583	2.59694	F36F2.1
WBGene00007131	15.7494	2.60575	2.59552	B0284.1
WBGene00007455	34.9207	210.938	-2.59467	ugt-22
WBGene00009406	34.2106	5.66503	2.59429	F35C11.7
WBGene00020461	0.838388	5.06244	-2.59414	T12C9.7
WBGene00022603	6.99213	42.2141	-2.59392	gck-2
WBGene00015455	11.6666	1.93364	2.593	C04G6.5
WBGene00016310	8.58974	1.42376	2.59291	C32D5.1
WBGene00012573	0.720047	4.34398	-2.59285	Y37H2C.1
WBGene00011044	2.49517	15.0514	-2.59269	R05H10.3
WBGene00009455	111.192	18.4352	2.59251	phip-1
WBGene00021009	11.6666	70.3502	-2.59217	afd-1
WBGene00009553	4.74365	28.5864	-2.59126	F39B2.1
WBGene00022743	6.57794	39.6184	-2.59046	mlt-7
WBGene00003511	19.4771	117.305	-2.59042	mxl-3
WBGene00022261	0.779218	4.69162	-2.58999	clec-210
WBGene00021305	6.63711	39.9428	-2.58931	oig-6
WBGene00001027	8.94476	53.8255	-2.58917	dnj-9
WBGene00000789	2564.11	426.107	2.58917	cpz-2
WBGene00235315	13.0275	2.1654	2.58886	Y50D4A.10
WBGene00014140	33.3822	5.54915	2.58874	ZK899.1
WBGene00018298	86.4583	14.3793	2.58801	F41G3.1
WBGene00010975	4.38862	26.3847	-2.58786	R01H10.7
WBGene00009396	346.691	57.6727	2.58769	clec-65
WBGene00008832	153.558	25.5503	2.58737	obr-2
WBGene00019697	9.65481	57.9972	-2.58666	M01B12.4
WBGene00016889	12.14	72.9228	-2.5866	lst-6
WBGene00006517	7.22881	43.4193	-2.58651	madd-3
WBGene00012998	5.33535	32.0397	-2.5862	Y48C3A.20
WBGene00044437	8.82642	1.47011	2.5859	Y47G6A.32
WBGene00000367	7.99803	47.9618	-2.58417	cca-1
WBGene00019587	10.4832	1.74823	2.58412	K09F6.4
WBGene00013130	13.6784	2.28128	2.58398	Y52B11B.1
WBGene00009292	20.0688	3.34739	2.58385	F31D4.5
WBGene00021089	8.94476	1.49329	2.58255	W08E12.8
WBGene00004166	17.8795	107.038	-2.58175	pqn-85
WBGene00019774	1.48927	8.90971	-2.58078	M04G7.3
WBGene00000215	2658.66	444.509	2.58042	asp-2
WBGene00014697	6.99213	41.7969	-2.57959	cyp-25A3
WBGene00017842	130.836	21.8885	2.57952	nep-12
WBGene00007064	2.25848	13.4986	-2.57939	2RSSE.1
WBGene00006397	213.083	35.6552	2.57923	taf-13
WBGene00010306	17.6428	105.207	-2.57608	F59A2.6
WBGene00017907	10.424	1.74823	2.57595	F28F9.3
WBGene00045056	10.8382	1.81775	2.5759	F13H10.9
WBGene00018133	35.5715	5.96632	2.57581	F37A4.3
WBGene00012532	75.275	12.6411	2.57405	crp-1
WBGene00003911	8.94476	53.2229	-2.57293	pak-1
WBGene00001173	37.7017	224.079	-2.57131	egl-4
WBGene00010881	26.6368	4.48303	2.57087	M05D6.9
WBGene00017445	37.2283	6.26761	2.57041	sid-5
WBGene00007203	1.48927	8.84019	-2.56948	best-1
WBGene00006509	7.76135	1.30788	2.56908	tag-164
WBGene00004900	6.51877	38.645	-2.56761	snf-1
WBGene00003795	44.0921	261.37	-2.5675	npp-9
WBGene00013926	607.692	102.519	2.56745	nep-1
WBGene00006829	5.74955	34.0792	-2.56737	unc-101
[truncated: 9,877 more rows]
